# Supplementary material for: Serial Analysis of Gene Expression in Plasmodium berghei salivary gland sporozoites
Source: BMC Genomics. 2007 Dec 19;8:466. doi: 10.1186/1471-2164-8-466 (PMC2263065; doi:10.1186/1471-2164-8-466)
Supplement: Additional file 1 — List and annotation of the 530 tag sequences with hits in the P. berghei genome (sheet 1). BLASTN analysis against A. gambiae genome and EST sequences of the tags found specifically in infected salivary gland libraries that did not align with P. berghei genome (sheet 2). [file 1471-2164-8-466-S1.xls]

## Sheet: hits on P.b. genome
Table S1: Tags with hits on P. berghei genome
legend column k: "primary" refers to the most 3' tag in the annotated gene sequence; "within" refers to a tag found at a more 5' position in the gene sequence and "≤500" refers to a tag located within 500 nucleotides downstream of an annotated gene.
Tag ID	Tag sequence	Number of hits on genome	Contig	First position on contig	Last position on contig	Number of times tag found in d14 library	Number of times tag found in d18 library	Total number of times tag found	gene ID associated	Position of tag with respect to predicted ORF	orientation of tag	Hits on A.gambiae genome	Hits on A.gambiae EST
tag 237	CATGGTACTACAAAT	1	4952	10555	10569	13	18	31	PB000374.03.0	within	sense	n	n
tag 260	CATGTAAGGTTCGTG	1	4952	11009	11023	0	8	8	PB000374.03.0	within	sense	n	n
tag 248	CATGGTTTATCATAT	1	4733	2543	2557	1	5	6	PB000317.00.0	within	sense	y	n
tag 103	CATGATTCGAAATCT	1	3660	1215	1201	2	3	5	PB107985.00.0	within	sense	n	n
tag 178	CATGGAAAAACTTTC	1	5165	8889	8903	1	4	5	PB000477.00.0	within	sense	y	y
tag 174	CATGCTTTAGATAAT	1	3834	1928	1942	1	3	4	PB000580.00.0	within	sense	n	n
tag 220	CATGGGAACAAAAAA	1	4898	1844	1830	0	4	4	PB000464.00.0	within	sense	y	n
tag 240	CATGGTATTTCTGCT	1	3798	223	237	0	4	4	PB000864.01.0	within	sense	n	n
tag 25	CATGAAATTAGGAAA	1	3660	984	970	0	4	4	PB107985.00.0	within	sense	n	n
tag 131	CATGCAGTTTACAAA	1	5010	3451	3465	0	3	3	PB105679.00.0	within	sense	n	n
tag 14	CATGAAAGGCAACTT	1	5392.5	38665	38679	0	3	3	PB001089.00.0	within	sense	n	n
tag 18	CATGAAATAATTGAT	1	4911	5076	5062	0	3	3	PB000628.01.0	within	sense	n	y
tag 232	CATGGGTTAACAATG	1	5060	9667	9681	0	3	3	PB100557.00.0	within	sense	y	n
tag 274	CATGTAGTGATGAAG	1	5331.0	6288	6302	0	3	3	PB300724.00.0	within	sense	n	n
tag 308	CATGTGACAATGGAA	1	4952	10937	10951	2	1	3	PB000374.03.0	within	sense	n	n
tag 323	CATGTGTAACTGTTA	1	3660	68	54	3	0	3	PB107985.00.0	within	sense	y	n
tag 343	CATGTTATCAAGAAG	1	5325	22781	22795	0	3	3	PB001095.02.0	within	sense	n	n
tag 347	CATGTTATTCCAATG	1	4952	10372	10386	0	3	3	PB000374.03.0	within	sense	y	n
tag 4	CATGAAAAATTCAAT	1	3751	2209	2223	1	2	3	PB000049.00.0	within	sense	y	y
tag 100	CATGATTCAATAAAA	1	5168	19285	19271	0	2	2	PB105732.00.0	within	sense	y	n
tag 133	CATGCATATGGTTCT	1	4898	717	703	0	2	2	PB000464.00.0	within	sense	n	n
tag 135	CATGCATCAAATAAC	1	4914	2242	2256	0	2	2	PB000092.02.0	within	sense	y	n
tag 149	CATGCGGAATAGCTA	1	4734	1944	1958	0	2	2	PB000535.00.0	within	sense	n	n
tag 160	CATGCTCTTCTTATT	1	4517	2972	2958	1	1	2	PB000426.01.0	within	sense	n	n
tag 180	CATGGAAAAAGGAGA	1	5183	4407	4393	0	2	2	PB000553.03.0	within	sense	n	n
tag 185	CATGGAAACAGAAAA	1	2951	547	561	0	2	2	PB405854.00.0	within	sense	y	y
tag 198	CATGGACTTTCAAAT	1	5154	11045	11059	0	2	2	PB000984.03.0	within	sense	n	n
tag 202	CATGGATAAAGATGA	1	5293	8209	8223	0	2	2	PB001114.01.0	within	sense	n	n
tag 203	CATGGATAAATCAAG	1	4107	1204	1218	0	2	2	PB000082.02.0	within	sense	n	n
tag 219	CATGGGAAATCCCTC	1	5183	6027	6013	0	2	2	PB000553.03.0	within	sense	n	n
tag 231	CATGGGTGGGAATAC	1	5228	13689	13703	0	2	2	PB104984.00.0	within	sense	n	n
tag 234	CATGGGTTATATTAA	1	5404.1	28402	28416	0	2	2	PB000252.01.0	within	sense	y	n
tag 239	CATGGTATTCAAATT	1	4401	6689	6703	0	2	2	PB000826.01.0	within	sense	n	n
tag 241	CATGGTGAAGAAGAA	1	4142	1573	1559	0	2	2	PB000564.01.0	within	sense	y	y
tag 244	CATGGTGTTGATATT	1	5046	5357	5371	0	2	2	PB001180.01.0	within	sense	n	n
tag 261	CATGTAATAATTAAT	1	5006	1410	1396	0	2	2	PB001448.02.0	within	sense	y	n
tag 272	CATGTAGACTCATTT	1	4290	2167	2181	1	1	2	PB000658.00.0	within	sense	n	n
tag 279	CATGTATGAAATCGA	1	4777	17687	17701	0	2	2	PB000036.03.0	within	sense	n	n
tag 32	CATGAACCTTCTGGG	1	5404.1	49987	50001	1	1	2	PB001262.02.0	within	sense	n	n
tag 341	CATGTTATAATAAAT	1	5371	8504	8518	0	2	2	PB001108.00.0	within	sense	y	y
tag 348	CATGTTATTCTTAAT	1	5397	69121	69107	0	2	2	PB000605.03.0	within	sense	n	n
tag 36	CATGAAGAAGGGCAT	1	5174	8813	8799	0	2	2	PB000696.01.0	within	sense	y	n
tag 38	CATGAAGATTATGGC	1	4711	4896	4882	0	2	2	PB100551.00.0	within	sense	n	n
tag 389	CATGATATGCATACA	1	5404.1	28512	28498	1	1	2	PB000252.01.0	within	sense	y	n
tag 52	CATGAATCAAAAGAA	1	3167	780	766	0	2	2	PB301415.00.0	within	sense	n	n
tag 78	CATGAGTCCTTCTGG	1	5001	7149	7135	1	1	2	PB000722.01.0	within	sense	n	n
tag 84	CATGATACATATAGA	1	4702	7193	7179	2	0	2	PB000021.01.0	within	sense	y	n
tag 94	CATGATCGAAGAAAA	1	5247	18643	18629	1	1	2	PB000679.01.0	within	sense	y	n
tag 77	CATGAGTATCTGATG	1	4711	4893	4907	4	25	29	PB100551.00.0	within	antisense	n	n
tag 67	CATGACTAATCCAAT	1	4952	10375	10361	3	10	13	PB000374.03.0	within	antisense	n	n
tag 337	CATGTTACGTTACAT	1	5324	5518	5504	6	6	12	PB001026.00.0	within	antisense	y	n
tag 298	CATGTCTATCATTTT	1	PB_RP3285	695	709	2	6	8	PB107461.00.0	within	antisense	n	n
tag 109	CATGATTTATCATCA	1	5276	6416	6402	1	4	5	PB001573.02.0	within	antisense	y	y
tag 304	CATGTCTTCCCCTAT	1	5349	38778	38764	1	4	5	PB000892.03.0	within	antisense	y	n
tag 266	CATGTACAGAAAACA	1	4424.0	2798	2784	1	3	4	PB001517.02.0	within	antisense	y	n
tag 311	CATGTGAGTGTTTTA	1	4520	4064	4050	0	4	4	PB101314.00.0	within	antisense	y	y
tag 148	CATGCGCGTGCATAT	1	4352	1823	1837	1	2	3	PB102833.00.0	within	antisense	n	n
tag 156	CATGCTCAATATCTT	1	4833	5685	5699	1	2	3	PB000550.03.0	within	antisense	n	n
tag 173	CATGCTTTAATAGAA	1	3097	520	506	1	2	3	PB000076.02.0	within	antisense	n	n
tag 222	CATGGGACATCGCTT	1	4703	4264	4278	0	3	3	PB000418.03.0	within	antisense	n	n
tag 235	CATGGTAAAGTGAGA	1	5273	9920	9934	1	2	3	PB100408.00.0	within	antisense	n	n
tag 29	CATGAACACTCTTTT	1	5233	4200	4186	0	3	3	PB000817.02.0	within	antisense	y	n
tag 63	CATGACATTTCATTG	1	5368	17332	17346	0	3	3	PB000893.02.0	within	antisense	y	n
tag 1	CATGAAAAAATACGG	1	5254	11224	11238	2	0	2	PB402955.00.0	within	antisense	y	n
tag 11	CATGAAAATTCTCCG	1	5393.1	11483	11497	0	2	2	PB000891.00.0	within	antisense	n	n
tag 120	CATGCAATGCTGTTA	1	4503	1434	1448	1	1	2	PB001557.02.0	within	antisense	n	y
tag 129	CATGCAGCATTAATT	1	5220	8867	8853	0	2	2	PB200078.00.0	within	antisense	y	n
tag 13	CATGAAACTATCATT	1	4628	7400	7386	0	2	2	PB000803.03.0	within	antisense	y	n
tag 137	CATGCATCATATTTG	1	5404.1	24762	24748	0	2	2	PB000251.01.0	within	antisense	n	n
tag 159	CATGCTCTACTTGTA	1	5107	2488	2502	0	2	2	PB000393.02.0	within	antisense	n	n
tag 16	CATGAAATAAATAAG	1	5390	59485	59471	1	1	2	PB000008.00.0	within	antisense	y	y
tag 162	CATGCTGATTTTGTT	1	4508	2856	2842	0	2	2	PB000464.02.0	within	antisense	y	n
tag 164	CATGCTGCATTAATT	1	4787	3667	3653	0	2	2	PB000995.03.0	within	antisense	y	n
tag 176	CATGCTTTTATGGTG	1	5379	30852	30838	1	1	2	PB000871.03.0	within	antisense	y	n
tag 177	CATGCTTTTCGTCCG	1	5233	9815	9829	0	2	2	PB000818.02.0	within	antisense	n	n
tag 186	CATGGAAACTACCTC	1	5356	2628	2614	0	2	2	PB000680.03.0	within	antisense	n	n
tag 207	CATGGATTAATTAGT	1	4562	4293	4279	0	2	2	PB000821.01.0	within	antisense	n	n
tag 21	CATGAAATCTAGTTG	1	4554	4700	4686	0	2	2	PB000156.01.0	within	antisense	n	n
tag 211	CATGGATTTCTTTTA	1	3567	1966	1952	0	2	2	PB000244.03.0	within	antisense	y	n
tag 212	CATGGATTTTTTGGT	1	5389	38321	38335	0	2	2	PB000747.02.0	within	antisense	y	n
tag 216	CATGGCTAGCTAATG	1	5152.1	7757	7743	0	2	2	PB000392.00.0	within	antisense	y	n
tag 225	CATGGGCACATACGT	1	5207	9296	9310	1	1	2	PB000372.00.0	within	antisense	n	n
tag 246	CATGGTTATAAATCG	1	PB_RP2866	7350	7360	0	2	2	PB001368.02.0	within	antisense	n	n
tag 250	CATGGTTTTCAATAG	1	5327	16448	16462	0	2	2	PB000856.03.0	within	antisense	n	n
tag 28	CATGAACAATTAATA	1	5112	9276	9290	0	2	2	PB000391.01.0	within	antisense	y	n
tag 281	CATGTATGGCTTTAC	1	5193	9531	9517	0	2	2	PB000064.03.0	within	antisense	n	n
tag 288	CATGTATTTTCCATA	1	4893	6732	6718	1	1	2	PB000460.01.0	within	antisense	y	n
tag 295	CATGTCGCGCTGCCT	1	4956	3554	3540	0	2	2	PB000106.03.0	within	antisense	n	n
tag 302	CATGTCTGTTTTTAT	1	4781	6021	6007	1	1	2	PB001167.02.0	within	antisense	y	y
tag 307	CATGTGAATTAGTAA	1	4823	5917	5903	1	1	2	PB108391.00.0	within	antisense	n	n
tag 310	CATGTGAGTATGCAT	1	5165	5185	5171	0	2	2	PB405432.00.0	within	antisense	y	n
tag 314	CATGTGATGATGAAA	1	4384	5205	5191	0	2	2	PB000578.03.0	within	antisense	y	y
tag 328	CATGTGTGTGCGTGT	1	4435	4069	4055	0	2	2	PB404865.00.0	within	antisense	y	y
tag 338	CATGTTACTAATAAA	1	4127	682	696	0	2	2	PB301293.00.0	within	antisense	y	n
tag 340	CATGTTAGATATATT	1	5183	4404	4418	0	2	2	PB000553.03.0	within	antisense	n	n
tag 351	CATGTTCATTTTCAG	1	4914	4308	4294	0	2	2	PB000092.02.0	within	antisense	y	y
tag 358	CATGTTGTGTTTTCT	1	5215	9818	9804	0	2	2	PB108348.00.0	within	antisense	y	n
tag 361	CATGTTTTAATTAAT	1	5190	3473	3487	1	1	2	PB200063.00.2	within	antisense	y	n
tag 46	CATGAAGTGATATTA	1	4851	1309	1295	0	2	2	PB000304.02.0	within	antisense	y	n
tag 53	CATGAATCATTATAA	1	5399	62601	62587	0	2	2	PB402103.00.0	within	antisense	n	n
tag 55	CATGAATGTTGAGTG	1	4873	1311	1297	0	2	2	PB000358.02.0	within	antisense	y	n
tag 65	CATGACCATCCTTTA	1	5344	7611	7597	0	2	2	PB000147.01.0	within	antisense	n	y
tag 72	CATGAGATTGCCTTT	1	5320	13882	13868	0	2	2	PB001348.02.0	within	antisense	n	n
tag 73	CATGAGCACAAAGCC	1	4829.0	1238	1224	0	2	2	PB000183.01.0	within	antisense	n	n
tag 335	CATGTTAACATTTAG	1	4240	2251	2237	60	39	99	PB402615.00.0	primary	sense	n	n
tag 183	CATGGAAAATAAATC	1	4711	4783	4769	6	89	95	PB100551.00.0	primary	sense	y	n
tag 190	CATGGAATAAATGTG	1	PB_RP3285	698	684	9	59	68	PB107461.00.0	primary	sense	n	n
tag 226	CATGGGCATCTATAG	1	5315.1	14016	14030	11	13	24	PB001063.00.0	primary	sense	n	n
tag 146	CATGCGATATTGGAA	1	4230	1421	1435	8	8	16	PB000881.01.0	primary	sense	n	n
tag 110	CATGATTTATTCGAA	1	4796	6568	6582	2	11	13	PB104017.00.0	primary	sense	y	n
tag 200	CATGGAGATAAATCC	1	3564	752	738	2	9	11	PB000400.01.0	primary	sense	n	n
tag 319	CATGTGGAGTAACAG	1	3115	819	833	1	7	8	PB108190.00.0	primary	sense	n	n
tag 136	CATGCATCACAAAAT	1	4363	2752	2738	2	5	7	PB100963.00.0	primary	sense	y	n
tag 280	CATGTATGAAATCTG	1	5233	4909	4923	0	5	5	PB000817.02.0	primary	sense	n	n
tag 294	CATGTCGAATGACCT	1	4898	421	407	1	4	5	PB000464.00.0	primary	sense	n	n
tag 201	CATGGAGATTCTTTA	1	4824	727	713	0	4	4	PB000787.03.0	primary	sense	n	n
tag 62	CATGACATACCCAAC	1	4823	5914	5928	3	1	4	PB108391.00.0	primary	sense	n	n
tag 121	CATGCAATGTTATAG	1	4598	1409	1395	1	2	3	PB108098.00.0	primary	sense	n	n
tag 122	CATGCAATTCCATTG	1	5110	3358	3372	1	2	3	PB001247.02.0	primary	sense	n	n
tag 157	CATGCTCAATGGTCA	1	5374	28369	28383	2	1	3	PB300784.00.0	primary	sense	y	n
tag 171	CATGCTTATGGGTGT	1	5159	13032	13046	1	2	3	PB000416.02.0	primary	sense	n	n
tag 196	CATGGAATTGGCAAT	1	5340	12387	12373	0	3	3	PB106033.00.0	primary	sense	y	n
tag 197	CATGGACAAGATAAG	1	5305	4457	4443	0	3	3	PB000626.00.0	primary	sense	n	n
tag 20	CATGAAATCAATTTT	1	5385	14772	14786	0	3	3	PB000911.00.0	primary	sense	y	y
tag 213	CATGGCAAAACATTT	1	4049	2787	2801	0	3	3	PB000468.02.0	primary	sense	y	n
tag 236	CATGGTAATCAAAAT	1	5393.1	7568	7554	0	3	3	PB000892.00.0	primary	sense	n	n
tag 305	CATGTCTTTTAATTC	1	4914	4829	4843	0	3	3	PB104461.00.0	primary	sense	n	n
tag 354	CATGTTGGATTAGGG	1	4901	7554	7568	3	0	3	PB000175.03.0	primary	sense	n	n
tag 41	CATGAAGGAATTGTC	1	4427	4005	4019	1	2	3	PB107193.00.0	primary	sense	n	n
tag 124	CATGCACACACAAAG	1	5042	12707	12721	1	1	2	PB001157.02.0	primary	sense	y	n
tag 142	CATGCCATTGTAAAG	1	4616.1	2224	2238	0	2	2	PB000006.00.0	primary	sense	n	n
tag 143	CATGCCTTACTAATG	1	4914	4305	4319	0	2	2	PB000092.02.0	primary	sense	y	n
tag 15	CATGAAATAAAAGGA	1	5347	21083	21069	1	1	2	PB000111.01.0	primary	sense	y	y
tag 17	CATGAAATAATTCAA	1	5167	5119	5105	0	2	2	PB000424.02.0	primary	sense	y	y
tag 179	CATGGAAAAAGGACA	1	4764	7399	7413	1	1	2	PB300567.00.0	primary	sense	y	y
tag 184	CATGGAAAATAAATT	1	5317	7615	7601	0	2	2	PB000599.03.0	primary	sense	y	n
tag 206	CATGGATGGAGGTTC	1	4768	3718	3732	0	2	2	PB000927.03.0	primary	sense	y	n
tag 208	CATGGATTATATGTA	1	4149	2388	2402	0	2	2	PB108086.00.0	primary	sense	n	n
tag 210	CATGGATTTAAGGAA	1	5196	7278	7264	0	2	2	PB000941.01.0	primary	sense	n	n
tag 221	CATGGGAAGTTAAAA	1	4805.1	6395	6409	0	2	2	PB000297.01.0	primary	sense	n	n
tag 227	CATGGGGAATAGATG	1	5282	9093	9079	0	2	2	PB000904.01.0	primary	sense	n	n
tag 26	CATGAAATTCCAATA	1	3850	183	197	1	1	2	PB000133.00.0	primary	sense	y	y
tag 265	CATGTAATGACGAAA	1	5193	9781	9795	0	2	2	PB000064.03.0	primary	sense	y	n
tag 27	CATGAACAAACAAGC	1	5379	46734	46748	0	2	2	PB001120.00.0	primary	sense	y	y
tag 271	CATGTACTTTTTTCC	1	4557	6012	5998	0	2	2	PB105487.00.0	primary	sense	n	n
tag 289	CATGTCAAAGGAAAA	1	5316	22676	22690	2	0	2	PB000798.02.0	primary	sense	n	n
tag 292	CATGTCCAGGATAAA	1	5306	14914	14900	0	2	2	PB000412.02.0	primary	sense	y	n
tag 301	CATGTCTGGTCAAAT	1	5357	12813	12799	0	2	2	PB001178.02.0	primary	sense	y	n
tag 303	CATGTCTTATGTGTG	1	4892	11833	11819	1	1	2	PB000591.00.0	primary	sense	y	y
tag 31	CATGAACCTATGTTA	1	5346	1930	1944	0	2	2	PB001507.02.0	primary	sense	y	n
tag 312	CATGTGATATTGGAT	1	4424.0	3273	3287	0	2	2	PB001517.02.0	primary	sense	y	n
tag 318	CATGTGGAACAAATG	1	4643	6832	6818	1	1	2	PB102277.00.0	primary	sense	y	n
tag 320	CATGTGGATTCTTAG	1	5379	25051	25065	0	2	2	PB000450.03.0	primary	sense	n	n
tag 33	CATGAACGAATTAGC	1	5360	17993	17979	1	1	2	PB301273.00.0	primary	sense	n	n
tag 339	CATGTTACTGACTTA	1	5009	4864	4850	0	2	2	PB000178.02.0	primary	sense	n	n
tag 355	CATGTTGGATTTGGC	1	5201	9180	9166	1	1	2	PB000094.03.0	primary	sense	y	n
tag 54	CATGAATCCATATAA	1	4719	4703	4689	0	2	2	PB000530.00.0	primary	sense	n	n
tag 56	CATGAATTAATAAAT	1	5291	23084	23098	0	2	2	PB101596.00.0	primary	sense	y	n
tag 57	CATGAATTCGCATAT	1	4612	6385	6399	1	1	2	PB000120.01.0	primary	sense	n	n
tag 58	CATGAATTCTCAATA	1	4950	2476	2490	0	2	2	PB000675.02.0	primary	sense	y	y
tag 59	CATGAATTCTTTTAA	1	3697	735	721	0	2	2	PB000171.01.0	primary	sense	n	n
tag 61	CATGACAACTTGGTA	1	PB_RP0554	729	715	0	2	2	PB101148.00.0	primary	sense	n	n
tag 70	CATGAGAAATATTGA	1	5382	37380	37394	1	1	2	PB001374.02.0	primary	sense	n	n
tag 80	CATGATAAATTTAAA	1	4728	6057	6043	1	1	2	PB000837.02.0	primary	sense	y	n
tag 87	CATGATATAGTAGTT	1	4406	832	818	0	2	2	PB000610.02.0	primary	sense	n	n
tag 88	CATGATATATGAAGT	1	5404.1	68998	69012	0	2	2	PB000807.01.0	primary	sense	y	n
tag 153	CATGCGTTTTTATTT	1	4711	4131	4117	7	63	70	PB100551.00.0	≤500	sense	y	n
tag 269	CATGTACCACCAACG	1	4952	11626	11640	6	25	31	PB000374.03.0	≤500	sense	n	n
tag 435	CATGTAGACGTATCG	1	5404.1	28405	28391	10	7	17	PB000252.01.0	≤500	sense	n	n
tag 168	CATGCTTAATTGTTG	1	4733	3930	3944	4	12	16	PB000317.00.0	≤500	sense	n	n
tag 112	CATGCAAACGCATAT	1	5380.0	3718	3704	11	2	13	PB000649.01.0	≤500	sense	n	n
tag 75	CATGAGCTATTATGG	1	4961.1	1865	1851	3	8	11	PB000484.00.0	≤500	sense	n	n
tag 50	CATGAATATCATTAT	1	5393.1	9689	9675	4	6	10	PB000891.00.0	≤500	sense	n	n
tag 76	CATGAGGCTGCAAAT	1	4165	1658	1644	1	8	9	PB104912.00.0	≤500	sense	n	n
tag 264	CATGTAATCTAAATA	1	5311	909	923	3	5	8	AB125370	≤500	sense	n	n
tag 278	CATGTATCTTGTATT	1	5179	6797	6783	4	4	8	PB000757.02.0	≤500	sense	n	n
tag 245	CATGGTGTTTTATTT	1	3759	2044	2058	0	6	6	PB000780.01.0	≤500	sense	y	y
tag 118	CATGCAATGAAAATA	1	5273	16930	16916	0	5	5	PB000411.03.0	≤500	sense	y	y
tag 193	CATGGAATATCTGAT	1	5101	5528	5514	1	4	5	PB101172.00.0; PB300396.00.0	≤500	sense	n	n
tag 268	CATGTACATATGTGT	1	4422	1435	1421	1	4	5	PB001070.03.0	≤500	sense	y	n
tag 530	CATGATACACAAATA	1	PB_PH3972	53	66	0	5	5	PB000264.00.0	≤500	sense	y	n
tag 101	CATGATTCACACATT	1	4733	777	791	0	4	4	PB105090.00.0	≤500	sense	y	n
tag 188	CATGGAACGTTTAAA	1	4384	6177	6163	2	2	4	PB107843.00.0	≤500	sense	y	n
tag 233	CATGGGTTATAAAGA	1	4931	2764	2778	1	3	4	PB106293.00.0	≤500	sense	n	n
tag 276	CATGTATATCCTCAT	1	5405	50588	50574	1	3	4	PB000632.00.0	≤500	sense	n	n
tag 92	CATGATCCAATTAAC	1	4111	4859	4845	2	2	4	PB000161.03.0	≤500	sense	n	n
tag 106	CATGATTGCCCCTAA	1	5168	17523	17509	1	2	3	PB105732.00.0	≤500	sense	n	n
tag 119	CATGCAATGAATGTG	1	4917	12126	12112	0	3	3	PB001143.02.0	≤500	sense	n	n
tag 127	CATGCACTGATAAAT	1	5200	11089	11103	0	3	3	PB001432.02.0	≤500	sense	y	n
tag 150	CATGCGTACACGCAC	1	5210	15407	15421	0	3	3	PB104165.00.0	≤500	sense	y	n
tag 155	CATGCTATATAATGC	1	5276	15182	15196	3	0	3	PB001575.02.0	≤500	sense	n	n
tag 170	CATGCTTATAACATT	1	5299.1	12477	12463	0	3	3	PB000876.00.0	≤500	sense	n	n
tag 326	CATGTGTATATTCTA	1	5254	14298	14284	2	1	3	PB000422.00.0	≤500	sense	y	y
tag 350	CATGTTCATAAAGAG	1	5374	16306	16292	0	3	3	PB105607.00.0	≤500	sense	n	n
tag 44	CATGAAGTAAATAAA	1	4961.1-4961.0	2157-188	2143-174	0	3	3	PB000484.00.0	≤500	sense	y	n
tag 68	CATGACTGGGCAACT	1	5388	40737	40751	1	2	3	PB000674.01.0	≤500	sense	n	n
tag 8	CATGAAAATACATCA	1	5313	3562	3576	1	2	3	PB001101.02.0	≤500	sense	y	y
tag 114	CATGCAAATGGCTAT	1	5195	2529	2543	2	0	2	PB101408.00.0	≤500	sense	n	n
tag 116	CATGCAACCCTTTTC	1	4955	6399	6385	0	2	2	PB000857.01.0	≤500	sense	y	n
tag 12	CATGAAACCGAATAT	1	5385	29383	29397	0	2	2	PB000307.01.0	≤500	sense	y	n
tag 123	CATGCACAATGAATA	1	4666.1	1518	1532	0	2	2	PB001253.00.0	≤500	sense	y	n
tag 128	CATGCAGCACATTTT	1	5101	5525	5539	0	2	2	PB000650.00.0	≤500	sense	y	n
tag 134	CATGCATATTCTTTA	1	4729	5196	5210	0	2	2	PB000352.00.0	≤500	sense	n	n
tag 139	CATGCCAAATATATA	1	4967	2667	2653	0	2	2	PB000207.01.0	≤500	sense	y	n
tag 144	CATGCCTTATACCTT	1	5271	10231	10245	1	1	2	PB000709.00.0	≤500	sense	n	n
tag 151	CATGCGTGGAATGGA	1	5165	13894	13880	0	2	2	PB000618.02.0	≤500	sense	n	n
tag 204	CATGGATAAGATATA	1	4749	724	710	0	2	2	PB000624.01.0	≤500	sense	y	n
tag 218	CATGGCTTTTGTTTT	1	4752	6431	6445	0	2	2	PB001066.02.0	≤500	sense	y	n
tag 228	CATGGGGTATATTTA	1	5367	32052	32066	0	2	2	PB001080.02.0	≤500	sense	n	n
tag 238	CATGGTATATATTAG	1	5281	17474	17488	0	2	2	PB000874.02.0	≤500	sense	y	y
tag 267	CATGTACATATGTAA	1	5150	10304	10318	1	1	2	PB001118.02.0	≤500	sense	n	n
tag 277	CATGTATCAATGAAG	1	5183	1420	1406	2	0	2	PB000553.03.0	≤500	sense	n	n
tag 285	CATGTATTTATAGAG	1	4936	1067	1053	0	2	2	PB000396.01.0	≤500	sense	n	n
tag 317	CATGTGCTTGCTTAG	1	5307	23240	23226	1	1	2	PB000354.03.0	≤500	sense	n	n
tag 331	CATGTTAAAAATGGG	1	5327	763	749	0	2	2	PB001305.00.0	≤500	sense	y	y
tag 34	CATGAACGGCAATGT	1	4516	3789	3803	0	2	2	PB000604.01.0	≤500	sense	n	n
tag 342	CATGTTATACATTCA	1	4930	5655	5641	0	2	2	PB102211.00.0	≤500	sense	y	n
tag 349	CATGTTCACTGTCAT	1	5360	17990	18004	0	2	2	PB000994.02.0	≤500	sense	n	n
tag 35	CATGAAGAAATATAA	1	5101	11521	11507	0	2	2	PB106484.00.0	≤500	sense	y	y
tag 353	CATGTTGGAATCTAA	1	5392.5	22689	22675	0	2	2	PB000811.01.0	≤500	sense	n	n
tag 362	CATGTTTTAATTTAT	1	3630	761	775	0	2	2	PY01277	≤500	sense	y	n
tag 43	CATGAAGGTTTGCAT	1	5007	10572	10586	1	1	2	PB100341.00.0	≤500	sense	n	n
tag 47	CATGAATAAAATGCT	1	4893	8209	8223	0	2	2	PB000460.01.0	≤500	sense	n	n
tag 51	CATGAATATTAAAAG	1	4921	5369	5383	2	0	2	PB000352.02.0	≤500	sense	y	n
tag 6	CATGAAAAGAAAGCC	1	5239	16691	16705	0	2	2	PB001130.00.0	≤500	sense	y	n
tag 71	CATGAGATGTGAACA	1	4914	10267	10253	0	2	2	PB103980.00.0	≤500	sense	n	n
tag 79	CATGAGTCGGTTGTT	1	5282	9102	9116	0	2	2	PB000903.01.0	≤500	sense	y	n
tag 85	CATGATAGTTTATCT	1	5073	15508	15494	0	2	2	PB300953.00.0	≤500	sense	y	n
tag 93	CATGATCGAAATTAG	1	4832	4158	4172	1	1	2	PB101083.00.0	≤500	sense	y	n
tag 172	CATGCTTATTGGGTA	1	4952	11629	11615	3	10	13	PB000374.03.0	≤500	antisense	n	n
tag 313	CATGTGATCTTTATG	1	4833	5106	5120	1	4	5	PB000550.03.0	≤500	antisense	y	n
tag 145	CATGCGAATTGTAAA	1	3798	1613	1599	0	4	4	PB000864.01.0	≤500	antisense	n	n
tag 215	CATGGCTACAACAAA	1	5133	8905	8891	0	4	4	PB100572.00.0	≤500	antisense	y	n
tag 253	CATGTAAAAGCTTGA	1	5393.1	40590	40604	0	3	3	PB000794.02.0	≤500	antisense	y	n
tag 363	CATGTTTTATTTAGT	1	4600	3746	3732	2	1	3	PB000430.00.0	≤500	antisense	y	n
tag 194	CATGGAATGATCACT	1	4317	4263	4249	0	2	2	PB000068.03.0	≤500	antisense	n	n
tag 325	CATGTGTATATCTAT	1	5195	2406	2392	1	1	2	PB101408.00.0	≤500	antisense	y	n
tag 487	CATGATTATAAATAT	4	5324	5706	5720	16	61	77	—	—	—	y	y
tag 487	CATGATTATAAATAT	4	5285	10291	10277	16	61	77	—	—	—	y	y
tag 487	CATGATTATAAATAT	4	5197	118	132	16	61	77	—	—	—	y	y
tag 487	CATGATTATAAATAT	4	3502	1963	1949	16	61	77	—	—	—	y	y
tag 205	CATGGATAATTGAAG	1	4240	2288	2302	3	19	22	—	—	—	y	n
tag 379	CATGAATATAGACGG	2	5406.0	1888	1902	4	18	22	—	—	—	n	n
tag 379	CATGAATATAGACGG	2	5406.0	7845	7859	4	18	22	—	—	—	n	n
tag 396	CATGATTGGAATAAA	2	5349	38775	38789	0	22	22	—	—	—	y	n
tag 396	CATGATTGGAATAAA	2	5278	9719	9705	0	22	22	—	—	—	y	n
tag 189	CATGGAAGTATGTTT	1	4240	3004	2990	4	17	21	—	—	—	y	n
tag 290	CATGTCAGGCGTTAA	1	5406.0	5024	5038	10	8	18	—	—	—	n	n
tag 22	CATGAAATGTATTTT	1	4944	3961	3975	7	10	17	—	—	—	y	n
tag 524	CATGATTTTCATTTT	15	2445	1685	1699	4	13	17	—	—	—	y	n
tag 524	CATGATTTTCATTTT	15	2394	2611	2625	4	13	17	—	—	—	y	n
tag 524	CATGATTTTCATTTT	15	211	3009	3023	4	13	17	—	—	—	y	n
tag 524	CATGATTTTCATTTT	15	126	158	172	4	13	17	—	—	—	y	n
tag 524	CATGATTTTCATTTT	15	126	565	579	4	13	17	—	—	—	y	n
tag 524	CATGATTTTCATTTT	15	126	680	694	4	13	17	—	—	—	y	n
tag 524	CATGATTTTCATTTT	15	4264.1	6986	7000	4	13	17	—	—	—	y	n
tag 524	CATGATTTTCATTTT	15	5071	13185	13171	4	13	17	—	—	—	y	n
tag 524	CATGATTTTCATTTT	15	4947	11531	11517	4	13	17	—	—	—	y	n
tag 524	CATGATTTTCATTTT	15	4796	6571	6557	4	13	17	—	—	—	y	n
tag 524	CATGATTTTCATTTT	15	4334	2454	2440	4	13	17	—	—	—	y	n
tag 524	CATGATTTTCATTTT	15	4051	1975	1989	4	13	17	—	—	—	y	n
tag 524	CATGATTTTCATTTT	15	4034	112	98	4	13	17	—	—	—	y	n
tag 524	CATGATTTTCATTTT	15	3867	2301	2287	4	13	17	—	—	—	y	n
tag 524	CATGATTTTCATTTT	15	3859	521	507	4	13	17	—	—	—	y	n
tag 369	CATGAAAAATATAAG	2	5402	38443	38457	8	8	16	—	—	—	n	n
tag 369	CATGAAAAATATAAG	2	4970	4975	4989	8	8	16	—	—	—	n	n
tag 344	CATGTTATGCATACA	1	4711	4128	4142	4	9	13	—	—	—	y	n
tag 382	CATGAATTAATAACT	2	5223	2933	2919	4	9	13	—	—	—	n	n
tag 382	CATGAATTAATAACT	2	5042	6077	6091	4	9	13	—	—	—	n	n
tag 425	CATGGTCCTTTATAT	2	5290	10613	10599	3	8	11	—	—	—	n	n
tag 425	CATGGTCCTTTATAT	2	3874	2145	2131	3	8	11	—	—	—	n	n
tag 504	CATGGAAAAATAAAA	5	5256	4101	4087	2	9	11	—	—	—	y	y
tag 504	CATGGAAAAATAAAA	5	5253	3823	3809	2	9	11	—	—	—	y	y
tag 504	CATGGAAAAATAAAA	5	4679	1898	1884	2	9	11	—	—	—	y	y
tag 504	CATGGAAAAATAAAA	5	4502	4180	4166	2	9	11	—	—	—	y	y
tag 504	CATGGAAAAATAAAA	5	4290	2638	2652	2	9	11	—	—	—	y	y
tag 141	CATGCCAGCAAATCA	1	4719	9201	9187	4	6	10	—	—	—	y	n
tag 470	CATGCAAGTGAAAGT	3	5163.1	9938	9952	2	8	10	—	—	—	n	n
tag 470	CATGCAAGTGAAAGT	3	4803	8727	8741	2	8	10	—	—	—	n	n
tag 470	CATGCAAGTGAAAGT	3	4088	2414	2428	2	8	10	—	—	—	n	n
tag 381	CATGAATATGTGGAA	2	5406.0	1326	1340	2	7	9	—	—	—	n	n
tag 381	CATGAATATGTGGAA	2	5406.0	7283	7297	2	7	9	—	—	—	n	n
tag 503	CATGCATATAATTAT	5	2501	1673	1687	4	5	9	—	—	—	y	n
tag 503	CATGCATATAATTAT	5	4946	6935	6921	4	5	9	—	—	—	y	n
tag 503	CATGCATATAATTAT	5	4843	4394	4380	4	5	9	—	—	—	y	n
tag 503	CATGCATATAATTAT	5	4476	8100	8086	4	5	9	—	—	—	y	n
tag 503	CATGCATATAATTAT	5	4283	3368	3354	4	5	9	—	—	—	y	n
tag 40	CATGAAGGAAGAAGA	1	4630	5239	5225	3	5	8	—	—	—	y	y
tag 209	CATGGATTTAAAAAG	1	4644	3467	3481	1	6	7	—	—	—	y	n
tag 37	CATGAAGATTAATAA	1	4240	2542	2556	2	5	7	—	—	—	y	n
tag 5	CATGAAAACTAGTAT	1	5173	8480	8466	1	6	7	—	—	—	n	n
tag 191	CATGGAATAACAACA	1	299	161	147	0	6	6	—	—	—	y	n
tag 368	CATGAAAAATATAAC	2	5397	67204	67190	5	1	6	—	—	—	y	n
tag 368	CATGAAAAATATAAC	2	5294	3461	3447	5	1	6	—	—	—	y	n
tag 391	CATGATGGTGAAACA	2	5404.1	27204	27218	3	3	6	—	—	—	y	n
tag 391	CATGATGGTGAAACA	2	5093	6421	6407	3	3	6	—	—	—	y	n
tag 519	CATGCATATTATATA	9	5161	12852	12838	3	3	6	—	—	—	y	y
tag 519	CATGCATATTATATA	9	5117	4582	4568	3	3	6	—	—	—	y	y
tag 519	CATGCATATTATATA	9	5050	5750	5764	3	3	6	—	—	—	y	y
tag 519	CATGCATATTATATA	9	5035	6761	6775	3	3	6	—	—	—	y	y
tag 519	CATGCATATTATATA	9	4715	952	966	3	3	6	—	—	—	y	y
tag 519	CATGCATATTATATA	9	4639	1457	1471	3	3	6	—	—	—	y	y
tag 519	CATGCATATTATATA	9	4555	7079	7093	3	3	6	—	—	—	y	y
tag 519	CATGCATATTATATA	9	4220	38	52	3	3	6	—	—	—	y	y
tag 519	CATGCATATTATATA	9	3612	416	430	3	3	6	—	—	—	y	y
tag 10	CATGAAAATGTAATG	1	5391	36842	36856	0	5	5	—	—	—	y	n
tag 107	CATGATTGTTTTATA	1	5306	2691	2705	0	5	5	—	—	—	y	n
tag 263	CATGTAATATCCGCA	1	4240	3001	3015	3	2	5	—	—	—	n	n
tag 383	CATGAATTTTTACTA	2	5159	13962	13976	1	4	5	—	—	—	n	n
tag 383	CATGAATTTTTACTA	2	4585	2763	2749	1	4	5	—	—	—	n	n
tag 403	CATGCATACATATGT	2	4922	6841	6855	1	4	5	—	—	—	y	n
tag 403	CATGCATACATATGT	2	3611	1870	1856	1	4	5	—	—	—	y	n
tag 407	CATGCGTAATGTTTA	2	5324	5709	5695	1	4	5	—	—	—	n	n
tag 407	CATGCGTAATGTTTA	2	5027	6613	6627	1	4	5	—	—	—	n	n
tag 456	CATGTTTACTATTTT	2	5110	3824	3838	3	2	5	—	—	—	y	n
tag 456	CATGTTTACTATTTT	2	4837	4369	4383	3	2	5	—	—	—	y	n
tag 465	CATGAATTTATGTAT	3	5095.1	4404	4418	1	4	5	—	—	—	y	n
tag 465	CATGAATTTATGTAT	3	5092	3129	3115	1	4	5	—	—	—	y	n
tag 465	CATGAATTTATGTAT	3	4422	1432	1446	1	4	5	—	—	—	y	n
tag 472	CATGCTGATTAAACA	3	4979	8724	8710	0	5	5	—	—	—	y	n
tag 472	CATGCTGATTAAACA	3	4648	4871	4857	0	5	5	—	—	—	y	n
tag 472	CATGCTGATTAAACA	3	4254	2311	2297	0	5	5	—	—	—	y	n
tag 108	CATGATTTAATATAC	1	4946	7224	7210	0	4	4	—	—	—	y	y
tag 111	CATGATTTTATTTGT	1	3583	1647	1633	0	4	4	—	—	—	y	n
tag 182	CATGGAAAAATTAGA	1	3924	2095	2081	0	4	4	—	—	—	n	n
tag 187	CATGGAAATCAAAGA	1	5173	8883	8869	1	3	4	—	—	—	n	n
tag 251	CATGTAAAAAACATA	1	4644	3470	3456	3	1	4	—	—	—	y	n
tag 3	CATGAAAAATTAACG	1	5229.1	1042	1028	2	2	4	—	—	—	y	n
tag 336	CATGTTAAGTCATTT	1	5092	3335	3349	1	3	4	—	—	—	y	n
tag 375	CATGAACTTATGTAT	2	5270	16423	16409	1	3	4	—	—	—	n	n
tag 375	CATGAACTTATGTAT	2	5103	11591	11605	1	3	4	—	—	—	n	n
tag 428	CATGTAAATATGCTT	2	5110	2307	2321	1	3	4	—	—	—	n	n
tag 428	CATGTAAATATGCTT	2	5097	503	489	1	3	4	—	—	—	n	n
tag 448	CATGTGTATACATTT	2	5181	657	643	3	1	4	—	—	—	n	n
tag 448	CATGTGTATACATTT	2	5024	12061	12047	3	1	4	—	—	—	n	n
tag 476	CATGTAAACAAGAAA	3	5360	15162	15176	1	3	4	—	—	—	y	n
tag 476	CATGTAAACAAGAAA	3	4728	1081	1095	1	3	4	—	—	—	y	n
tag 476	CATGTAAACAAGAAA	3	4643	6860	6874	1	3	4	—	—	—	y	n
tag 48	CATGAATAATAATAT	1	4919	4674	4660	0	4	4	—	—	—	y	y
tag 485	CATGTTCTTTTATTT	3	5259	4076	4090	1	3	4	—	—	—	y	y
tag 485	CATGTTCTTTTATTT	3	4845	4406	4420	1	3	4	—	—	—	y	y
tag 485	CATGTTCTTTTATTT	3	4563	691	677	1	3	4	—	—	—	y	y
tag 491	CATGGAATTAAATAT	4	5235	12874	12860	0	4	4	—	—	—	y	n
tag 491	CATGGAATTAAATAT	4	5112	15782	15796	0	4	4	—	—	—	y	n
tag 491	CATGGAATTAAATAT	4	5032	14718	14704	0	4	4	—	—	—	y	n
tag 491	CATGGAATTAAATAT	4	4777	13449	13435	0	4	4	—	—	—	y	n
tag 499	CATGAATAAATAAAA	5	5345	11446	11432	1	3	4	—	—	—	y	n
tag 499	CATGAATAAATAAAA	5	5288	7423	7409	1	3	4	—	—	—	y	n
tag 499	CATGAATAAATAAAA	5	4984	11121	11135	1	3	4	—	—	—	y	n
tag 499	CATGAATAAATAAAA	5	4919	1279	1293	1	3	4	—	—	—	y	n
tag 499	CATGAATAAATAAAA	5	4220	3673	3687	1	3	4	—	—	—	y	n
tag 526	CATGATCAGTATCCG	24	4711	4893	4907	1	3	4	—	—	—	y	n
tag 526	CATGATCAGTATCCG	24	4952	11626	11640	1	3	4	—	—	—	y	n
tag 526	CATGATCAGTATCCG	24	5349	38775	38789	1	3	4	—	—	—	y	n
tag 526	CATGATCAGTATCCG	24	5278	9719	9705	1	3	4	—	—	—	y	n
tag 526	CATGATCAGTATCCG	24	4240	2288	2302	1	3	4	—	—	—	y	n
tag 526	CATGATCAGTATCCG	24	5406.0	1888	1902	1	3	4	—	—	—	y	n
tag 526	CATGATCAGTATCCG	24	5406.0	7845	7859	1	3	4	—	—	—	y	n
tag 526	CATGATCAGTATCCG	24	4952	10555	10569	1	3	4	—	—	—	y	n
tag 526	CATGATCAGTATCCG	24	4240	3004	2990	1	3	4	—	—	—	y	n
tag 526	CATGATCAGTATCCG	24	2445	1685	1699	1	3	4	—	—	—	y	n
tag 526	CATGATCAGTATCCG	24	2394	2611	2625	1	3	4	—	—	—	y	n
tag 526	CATGATCAGTATCCG	24	211	3009	3023	1	3	4	—	—	—	y	n
tag 526	CATGATCAGTATCCG	24	126	158	172	1	3	4	—	—	—	y	n
tag 526	CATGATCAGTATCCG	24	126	565	579	1	3	4	—	—	—	y	n
tag 526	CATGATCAGTATCCG	24	126	680	694	1	3	4	—	—	—	y	n
tag 526	CATGATCAGTATCCG	24	4264.1	6986	7000	1	3	4	—	—	—	y	n
tag 526	CATGATCAGTATCCG	24	5071	13185	13171	1	3	4	—	—	—	y	n
tag 526	CATGATCAGTATCCG	24	4947	11531	11517	1	3	4	—	—	—	y	n
tag 526	CATGATCAGTATCCG	24	4796	6571	6557	1	3	4	—	—	—	y	n
tag 526	CATGATCAGTATCCG	24	4334	2454	2440	1	3	4	—	—	—	y	n
tag 526	CATGATCAGTATCCG	24	4051	1975	1989	1	3	4	—	—	—	y	n
tag 526	CATGATCAGTATCCG	24	4034	112	98	1	3	4	—	—	—	y	n
tag 526	CATGATCAGTATCCG	24	3867	2301	2287	1	3	4	—	—	—	y	n
tag 526	CATGATCAGTATCCG	24	3859	521	507	1	3	4	—	—	—	y	n
tag 69	CATGACTTCTGTCAC	1	299	320	306	0	4	4	—	—	—	n	n
tag 117	CATGCAATATATACT	1	4336	861	847	1	2	3	—	—	—	y	n
tag 126	CATGCACGTGCATCT	1	4999	7104	7090	0	3	3	—	—	—	y	y
tag 140	CATGCCAATGAATAT	1	5163.1	4629	4643	2	1	3	—	—	—	y	n
tag 163	CATGCTGCAAATAAC	1	4542	5753	5739	2	1	3	—	—	—	y	n
tag 165	CATGCTTAAGTCTAT	1	5311	896	882	1	2	3	—	—	—	n	n
tag 166	CATGCTTAATAAAAA	1	4829.0	2631	2617	1	2	3	—	—	—	y	n
tag 19	CATGAAATCAATGAA	1	5297	706	692	1	2	3	—	—	—	y	n
tag 224	CATGGGAGAAATATC	1	2499	232	246	2	1	3	—	—	—	n	n
tag 23	CATGAAATGTTAATA	1	4440	5136	5150	1	2	3	—	—	—	y	y
tag 230	CATGGGTCTTTTGGA	1	4772	4179	4165	0	3	3	—	—	—	n	n
tag 243	CATGGTGTATAAAAG	1	5393.1	31707	31721	1	2	3	—	—	—	n	n
tag 247	CATGGTTTAGAAATA	1	5132	8963	8977	0	3	3	—	—	—	y	n
tag 254	CATGTAAAATGATTT	1	5136	1001	1015	3	0	3	—	—	—	y	n
tag 287	CATGTATTTCAATTT	1	5110	3709	3695	3	0	3	—	—	—	y	n
tag 30	CATGAACAGTGCATA	1	4831	2047	2033	0	3	3	—	—	—	y	n
tag 306	CATGTCTTTTTTAAC	1	4240	2545	2531	2	1	3	—	—	—	n	n
tag 334	CATGTTAACATTTAA	1	5002	5798	5812	3	0	3	—	—	—	y	n
tag 357	CATGTTGTCTATTTT	1	5404.1	32420	32406	2	1	3	—	—	—	y	n
tag 367	CATGAAAAATACGAA	2	5290	14902	14888	1	2	3	—	—	—	n	n
tag 367	CATGAAAAATACGAA	2	5244	449	435	1	2	3	—	—	—	n	n
tag 370	CATGAAAAGAATCCA	2	5331.1	21260	21274	0	3	3	—	—	—	n	n
tag 370	CATGAAAAGAATCCA	2	5331.0	204	218	0	3	3	—	—	—	n	n
tag 376	CATGAAGAAAATAAC	2	5394	20951	20965	1	2	3	—	—	—	n	n
tag 376	CATGAAGAAAATAAC	2	5165	1778	1792	1	2	3	—	—	—	n	n
tag 384	CATGAGATATTAAAT	2	4861	16558	16544	1	2	3	—	—	—	y	y
tag 384	CATGAGATATTAAAT	2	4733	2546	2532	1	2	3	—	—	—	y	y
tag 39	CATGAAGCATATGTA	1	4111	4475	4461	0	3	3	—	—	—	n	n
tag 399	CATGATTTTTATTAT	2	5334	10440	10426	0	3	3	—	—	—	y	n
tag 399	CATGATTTTTATTAT	2	5059	11133	11119	0	3	3	—	—	—	y	n
tag 401	CATGCAAATGAAATA	2	5009	10113	10127	2	1	3	—	—	—	y	n
tag 401	CATGCAAATGAAATA	2	4562	6537	6523	2	1	3	—	—	—	y	n
tag 405	CATGCATCAAATTCG	2	5256	10731	10717	0	3	3	—	—	—	y	n
tag 405	CATGCATCAAATTCG	2	4112	1302	1288	0	3	3	—	—	—	y	n
tag 406	CATGCATTTGTATGT	2	5270	16751	16765	1	2	3	—	—	—	y	n
tag 406	CATGCATTTGTATGT	2	4676	3048	3034	1	2	3	—	—	—	y	n
tag 416	CATGGAAAATAAAAT	2	5350	22695	22681	2	1	3	—	—	—	y	n
tag 416	CATGGAAAATAAAAT	2	3983	1662	1676	2	1	3	—	—	—	y	n
tag 417	CATGGAAAGAAATAA	2	6036	588	602	0	3	3	—	—	—	y	n
tag 417	CATGGAAAGAAATAA	2	4777	583	569	0	3	3	—	—	—	y	n
tag 418	CATGGAAATAGAAAA	2	5095.0	11207	11221	1	2	3	—	—	—	y	y
tag 418	CATGGAAATAGAAAA	2	5265.1	16277	16291	1	2	3	—	—	—	y	y
tag 420	CATGGAATTATATAT	2	5293	15801	15815	2	1	3	—	—	—	y	n
tag 420	CATGGAATTATATAT	2	5269	7236	7222	2	1	3	—	—	—	y	n
tag 423	CATGGGCATATAAAA	2	5154	15600	15586	0	3	3	—	—	—	n	n
tag 423	CATGGGCATATAAAA	2	4837	7863	7849	0	3	3	—	—	—	n	n
tag 426	CATGGTTTTGATCCT	2	3908	1998	2012	0	3	3	—	—	—	y	n
tag 426	CATGGTTTTGATCCT	2	3714	2726	2712	0	3	3	—	—	—	y	n
tag 429	CATGTAATAAATCTA	2	5369	3560	3546	1	2	3	—	—	—	y	y
tag 429	CATGTAATAAATCTA	2	4968	7398	7412	1	2	3	—	—	—	y	y
tag 434	CATGTACATTCATAC	2	5372	33543	33529	0	3	3	—	—	—	n	n
tag 434	CATGTACATTCATAC	2	5100	3165	3151	0	3	3	—	—	—	n	n
tag 438	CATGTATATGTATAG	2	2469	1377	1363	3	0	3	—	—	—	y	n
tag 438	CATGTATATGTATAG	2	5404.1	24379	24365	3	0	3	—	—	—	y	n
tag 454	CATGTTTAAAACAAA	2	5153	1576	1590	0	3	3	—	—	—	y	y
tag 454	CATGTTTAAAACAAA	2	4001	119	105	0	3	3	—	—	—	y	y
tag 459	CATGAAAAATGAAGA	3	5393.1	17005	17019	0	3	3	—	—	—	n	n
tag 459	CATGAAAAATGAAGA	3	5218	19415	19401	0	3	3	—	—	—	n	n
tag 459	CATGAAAAATGAAGA	3	4916	10485	10471	0	3	3	—	—	—	n	n
tag 469	CATGCAAGAAATAAA	3	4743.1	2873	2859	1	2	3	—	—	—	y	n
tag 469	CATGCAAGAAATAAA	3	5004	5507	5521	1	2	3	—	—	—	y	n
tag 469	CATGCAAGAAATAAA	3	4630	6127	6113	1	2	3	—	—	—	y	n
tag 481	CATGTATATGCAATT	3	2931	1044	1058	0	3	3	—	—	—	y	n
tag 481	CATGTATATGCAATT	3	5080	2482	2496	0	3	3	—	—	—	y	n
tag 481	CATGTATATGCAATT	3	4925	8883	8869	0	3	3	—	—	—	y	n
tag 482	CATGTATGCTAATAT	3	5264	16185	16171	0	3	3	—	—	—	n	n
tag 482	CATGTATGCTAATAT	3	5205	28218	28232	0	3	3	—	—	—	n	n
tag 482	CATGTATGCTAATAT	3	5020	2639	2625	0	3	3	—	—	—	n	n
tag 484	CATGTTCTTTGTATT	3	4997	1218	1232	0	3	3	—	—	—	y	n
tag 484	CATGTTCTTTGTATT	3	4939	9876	9862	0	3	3	—	—	—	y	n
tag 484	CATGTTCTTTGTATT	3	4834	7904	7890	0	3	3	—	—	—	y	n
tag 490	CATGCATATTTAATT	4	4833	5109	5095	0	3	3	—	—	—	y	y
tag 490	CATGCATATTTAATT	4	4712	3570	3556	0	3	3	—	—	—	y	y
tag 490	CATGCATATTTAATT	4	4512	4125	4139	0	3	3	—	—	—	y	y
tag 490	CATGCATATTTAATT	4	4472	6501	6515	0	3	3	—	—	—	y	y
tag 493	CATGTATAGATAATA	4	4677.0	1	15	0	3	3	—	—	—	n	n
tag 493	CATGTATAGATAATA	4	5371	11568	11582	0	3	3	—	—	—	n	n
tag 493	CATGTATAGATAATA	4	4676	3408	3394	0	3	3	—	—	—	n	n
tag 493	CATGTATAGATAATA	4	4011	2897	2883	0	3	3	—	—	—	n	n
tag 495	CATGTATGTTTATTT	4	5311	9925	9911	1	2	3	—	—	—	y	n
tag 495	CATGTATGTTTATTT	4	5276	2200	2186	1	2	3	—	—	—	y	n
tag 495	CATGTATGTTTATTT	4	5161	8723	8709	1	2	3	—	—	—	y	n
tag 495	CATGTATGTTTATTT	4	5035	16674	16660	1	2	3	—	—	—	y	n
tag 501	CATGATCCGGTCTTC	5	5315.1	14016	14030	0	3	3	—	—	—	n	n
tag 501	CATGATCCGGTCTTC	5	4733	3930	3944	0	3	3	—	—	—	n	n
tag 501	CATGATCCGGTCTTC	5	4796	6568	6582	0	3	3	—	—	—	n	n
tag 501	CATGATCCGGTCTTC	5	4944	3961	3975	0	3	3	—	—	—	n	n
tag 501	CATGATCCGGTCTTC	5	4952	10375	10361	0	3	3	—	—	—	n	n
tag 518	CATGATTATTTATAT	8	5343	14342	14356	0	3	3	—	—	—	y	n
tag 518	CATGATTATTTATAT	8	5340	720	734	0	3	3	—	—	—	y	n
tag 518	CATGATTATTTATAT	8	5101	13536	13522	0	3	3	—	—	—	y	n
tag 518	CATGATTATTTATAT	8	4815	6077	6063	0	3	3	—	—	—	y	n
tag 518	CATGATTATTTATAT	8	4533	3509	3523	0	3	3	—	—	—	y	n
tag 518	CATGATTATTTATAT	8	4472	7323	7337	0	3	3	—	—	—	y	n
tag 518	CATGATTATTTATAT	8	4382	472	458	0	3	3	—	—	—	y	n
tag 518	CATGATTATTTATAT	8	4108	2045	2059	0	3	3	—	—	—	y	n
tag 521	CATGTATATAATATA	11	5383	16193	16179	0	3	3	—	—	—	y	n
tag 521	CATGTATATAATATA	11	5230	6859	6873	0	3	3	—	—	—	y	n
tag 521	CATGTATATAATATA	11	5179	1019	1033	0	3	3	—	—	—	y	n
tag 521	CATGTATATAATATA	11	4886	3126	3140	0	3	3	—	—	—	y	n
tag 521	CATGTATATAATATA	11	4726	3995	3981	0	3	3	—	—	—	y	n
tag 521	CATGTATATAATATA	11	4502	5300	5314	0	3	3	—	—	—	y	n
tag 521	CATGTATATAATATA	11	4294	673	687	0	3	3	—	—	—	y	n
tag 521	CATGTATATAATATA	11	4109	2529	2543	0	3	3	—	—	—	y	n
tag 521	CATGTATATAATATA	11	4016	2887	2873	0	3	3	—	—	—	y	n
tag 521	CATGTATATAATATA	11	3924	2092	2106	0	3	3	—	—	—	y	n
tag 521	CATGTATATAATATA	11	3911	350	336	0	3	3	—	—	—	y	n
tag 522	CATGTGTGTATATAT	14	1967	95	81	3	0	3	—	—	—	y	y
tag 522	CATGTGTGTATATAT	14	1476	938	952	3	0	3	—	—	—	y	y
tag 522	CATGTGTGTATATAT	14	5381	12291	12277	3	0	3	—	—	—	y	y
tag 522	CATGTGTGTATATAT	14	5327	6514	6500	3	0	3	—	—	—	y	y
tag 522	CATGTGTGTATATAT	14	5290	17047	17033	3	0	3	—	—	—	y	y
tag 522	CATGTGTGTATATAT	14	5258	7097	7111	3	0	3	—	—	—	y	y
tag 522	CATGTGTGTATATAT	14	5124	12062	12076	3	0	3	—	—	—	y	y
tag 522	CATGTGTGTATATAT	14	4930	5652	5666	3	0	3	—	—	—	y	y
tag 522	CATGTGTGTATATAT	14	4886	1594	1580	3	0	3	—	—	—	y	y
tag 522	CATGTGTGTATATAT	14	4843	11227	11213	3	0	3	—	—	—	y	y
tag 522	CATGTGTGTATATAT	14	4816	6034	6020	3	0	3	—	—	—	y	y
tag 522	CATGTGTGTATATAT	14	4749	3775	3789	3	0	3	—	—	—	y	y
tag 522	CATGTGTGTATATAT	14	4644	8503	8517	3	0	3	—	—	—	y	y
tag 522	CATGTGTGTATATAT	14	3521	156	142	3	0	3	—	—	—	y	y
tag 523	CATGAAAATAATAAA	15	5170	244	230	0	3	3	—	—	—	y	y
tag 523	CATGAAAATAATAAA	15	5166	4797	4783	0	3	3	—	—	—	y	y
tag 523	CATGAAAATAATAAA	15	5134	5301	5287	0	3	3	—	—	—	y	y
tag 523	CATGAAAATAATAAA	15	4912	2044	2058	0	3	3	—	—	—	y	y
tag 523	CATGAAAATAATAAA	15	4908	3240	3254	0	3	3	—	—	—	y	y
tag 523	CATGAAAATAATAAA	15	4906	6415	6401	0	3	3	—	—	—	y	y
tag 523	CATGAAAATAATAAA	15	4827	3513	3499	0	3	3	—	—	—	y	y
tag 523	CATGAAAATAATAAA	15	4806	3340	3354	0	3	3	—	—	—	y	y
tag 523	CATGAAAATAATAAA	15	4770	565	579	0	3	3	—	—	—	y	y
tag 523	CATGAAAATAATAAA	15	4699	9317	9331	0	3	3	—	—	—	y	y
tag 523	CATGAAAATAATAAA	15	4671	5434	5420	0	3	3	—	—	—	y	y
tag 523	CATGAAAATAATAAA	15	4462	1145	1159	0	3	3	—	—	—	y	y
tag 523	CATGAAAATAATAAA	15	4219	2361	2347	0	3	3	—	—	—	y	y
tag 523	CATGAAAATAATAAA	15	4200	1411	1397	0	3	3	—	—	—	y	y
tag 523	CATGAAAATAATAAA	15	3502	1960	1974	0	3	3	—	—	—	y	y
tag 525	CATGTTTATATATAT	15	5398	3862	3848	1	2	3	—	—	—	y	n
tag 525	CATGTTTATATATAT	15	5389	10210	10196	1	2	3	—	—	—	y	n
tag 525	CATGTTTATATATAT	15	5330	10021	10035	1	2	3	—	—	—	y	n
tag 525	CATGTTTATATATAT	15	5241	2568	2582	1	2	3	—	—	—	y	n
tag 525	CATGTTTATATATAT	15	5176	12964	12978	1	2	3	—	—	—	y	n
tag 525	CATGTTTATATATAT	15	4963	9203	9189	1	2	3	—	—	—	y	n
tag 525	CATGTTTATATATAT	15	4925	3042	3056	1	2	3	—	—	—	y	n
tag 525	CATGTTTATATATAT	15	4827	1273	1259	1	2	3	—	—	—	y	n
tag 525	CATGTTTATATATAT	15	4769	7736	7722	1	2	3	—	—	—	y	n
tag 525	CATGTTTATATATAT	15	4764	9472	9486	1	2	3	—	—	—	y	n
tag 525	CATGTTTATATATAT	15	4729	3935	3949	1	2	3	—	—	—	y	n
tag 525	CATGTTTATATATAT	15	4337	278	292	1	2	3	—	—	—	y	n
tag 525	CATGTTTATATATAT	15	4138	21	7	1	2	3	—	—	—	y	n
tag 525	CATGTTTATATATAT	15	3980	247	261	1	2	3	—	—	—	y	n
tag 525	CATGTTTATATATAT	15	3564	256	270	1	2	3	—	—	—	y	n
tag 528	CATGTATGTATATAT	34	987	353	339	0	3	3	—	—	—	y	y
tag 528	CATGTATGTATATAT	34	4739.0	959	973	0	3	3	—	—	—	y	y
tag 528	CATGTATGTATATAT	34	4574.1	6628	6614	0	3	3	—	—	—	y	y
tag 528	CATGTATGTATATAT	34	5331.1	8112	8098	0	3	3	—	—	—	y	y
tag 528	CATGTATGTATATAT	34	5389	489	503	0	3	3	—	—	—	y	y
tag 528	CATGTATGTATATAT	34	5371	26448	26462	0	3	3	—	—	—	y	y
tag 528	CATGTATGTATATAT	34	5365	21413	21427	0	3	3	—	—	—	y	y
tag 528	CATGTATGTATATAT	34	5328	5845	5859	0	3	3	—	—	—	y	y
tag 528	CATGTATGTATATAT	34	5323	15197	15211	0	3	3	—	—	—	y	y
tag 528	CATGTATGTATATAT	34	5306	22797	22811	0	3	3	—	—	—	y	y
tag 528	CATGTATGTATATAT	34	5270	15415	15401	0	3	3	—	—	—	y	y
tag 528	CATGTATGTATATAT	34	5268	11973	11987	0	3	3	—	—	—	y	y
tag 528	CATGTATGTATATAT	34	5259	7522	7508	0	3	3	—	—	—	y	y
tag 528	CATGTATGTATATAT	34	5258	12485	12499	0	3	3	—	—	—	y	y
tag 528	CATGTATGTATATAT	34	5205	14177	14163	0	3	3	—	—	—	y	y
tag 528	CATGTATGTATATAT	34	5181	3581	3567	0	3	3	—	—	—	y	y
tag 528	CATGTATGTATATAT	34	5159	3135	3121	0	3	3	—	—	—	y	y
tag 528	CATGTATGTATATAT	34	5066	15491	15477	0	3	3	—	—	—	y	y
tag 528	CATGTATGTATATAT	34	5003	5360	5374	0	3	3	—	—	—	y	y
tag 528	CATGTATGTATATAT	34	5003	8454	8440	0	3	3	—	—	—	y	y
tag 528	CATGTATGTATATAT	34	4963	9200	9214	0	3	3	—	—	—	y	y
tag 528	CATGTATGTATATAT	34	4832	7652	7666	0	3	3	—	—	—	y	y
tag 528	CATGTATGTATATAT	34	4831	9145	9159	0	3	3	—	—	—	y	y
tag 528	CATGTATGTATATAT	34	4792	3009	2995	0	3	3	—	—	—	y	y
tag 528	CATGTATGTATATAT	34	4778	9263	9249	0	3	3	—	—	—	y	y
tag 528	CATGTATGTATATAT	34	4712	7357	7371	0	3	3	—	—	—	y	y
tag 528	CATGTATGTATATAT	34	4633	109	123	0	3	3	—	—	—	y	y
tag 528	CATGTATGTATATAT	34	4611	6901	6887	0	3	3	—	—	—	y	y
tag 528	CATGTATGTATATAT	34	4284	2575	2561	0	3	3	—	—	—	y	y
tag 528	CATGTATGTATATAT	34	4241	4557	4543	0	3	3	—	—	—	y	y
tag 528	CATGTATGTATATAT	34	4140	1286	1300	0	3	3	—	—	—	y	y
tag 528	CATGTATGTATATAT	34	3858	3314	3328	0	3	3	—	—	—	y	y
tag 528	CATGTATGTATATAT	34	3587	2330	2316	0	3	3	—	—	—	y	y
tag 528	CATGTATGTATATAT	34	3545	586	572	0	3	3	—	—	—	y	y
tag 529	CATGTATATATATAT	96	2992	19	33	0	3	3	—	—	—	y	y
tag 529	CATGTATATATATAT	96	2254	618	604	0	3	3	—	—	—	y	y
tag 529	CATGTATATATATAT	96	2098	330	344	0	3	3	—	—	—	y	y
tag 529	CATGTATATATATAT	96	1698	1045	1059	0	3	3	—	—	—	y	y
tag 529	CATGTATATATATAT	96	4829.1	3783	3797	0	3	3	—	—	—	y	y
tag 529	CATGTATATATATAT	96	5119.1	4460	4446	0	3	3	—	—	—	y	y
tag 529	CATGTATATATATAT	96	5402	22601	22615	0	3	3	—	—	—	y	y
tag 529	CATGTATATATATAT	96	5331.1	3640	3654	0	3	3	—	—	—	y	y
tag 529	CATGTATATATATAT	96	5399	64460	64474	0	3	3	—	—	—	y	y
tag 529	CATGTATATATATAT	96	5397	8141	8127	0	3	3	—	—	—	y	y
tag 529	CATGTATATATATAT	96	5379	38172	38158	0	3	3	—	—	—	y	y
tag 529	CATGTATATATATAT	96	5374	13484	13498	0	3	3	—	—	—	y	y
tag 529	CATGTATATATATAT	96	5374	30587	30601	0	3	3	—	—	—	y	y
tag 529	CATGTATATATATAT	96	5369	9983	9969	0	3	3	—	—	—	y	y
tag 529	CATGTATATATATAT	96	5368	13442	13456	0	3	3	—	—	—	y	y
tag 529	CATGTATATATATAT	96	5368	13475	13461	0	3	3	—	—	—	y	y
tag 529	CATGTATATATATAT	96	5363	8156	8170	0	3	3	—	—	—	y	y
tag 529	CATGTATATATATAT	96	5360	24461	24447	0	3	3	—	—	—	y	y
tag 529	CATGTATATATATAT	96	5359	35498	35512	0	3	3	—	—	—	y	y
tag 529	CATGTATATATATAT	96	5344	29074	29088	0	3	3	—	—	—	y	y
tag 529	CATGTATATATATAT	96	5341	21577	21591	0	3	3	—	—	—	y	y
tag 529	CATGTATATATATAT	96	5340	17547	17533	0	3	3	—	—	—	y	y
tag 529	CATGTATATATATAT	96	5328	22124	22110	0	3	3	—	—	—	y	y
tag 529	CATGTATATATATAT	96	5323	16758	16744	0	3	3	—	—	—	y	y
tag 529	CATGTATATATATAT	96	5321	14738	14724	0	3	3	—	—	—	y	y
tag 529	CATGTATATATATAT	96	5306	10734	10748	0	3	3	—	—	—	y	y
tag 529	CATGTATATATATAT	96	5297	295	281	0	3	3	—	—	—	y	y
tag 529	CATGTATATATATAT	96	5297	13211	13197	0	3	3	—	—	—	y	y
tag 529	CATGTATATATATAT	96	5292	5117	5131	0	3	3	—	—	—	y	y
tag 529	CATGTATATATATAT	96	5272	4022	4008	0	3	3	—	—	—	y	y
tag 529	CATGTATATATATAT	96	5252	186	200	0	3	3	—	—	—	y	y
tag 529	CATGTATATATATAT	96	5240	15069	15083	0	3	3	—	—	—	y	y
tag 529	CATGTATATATATAT	96	5232	5532	5518	0	3	3	—	—	—	y	y
tag 529	CATGTATATATATAT	96	5224	2045	2059	0	3	3	—	—	—	y	y
tag 529	CATGTATATATATAT	96	5216	12481	12467	0	3	3	—	—	—	y	y
tag 529	CATGTATATATATAT	96	5210	4047	4061	0	3	3	—	—	—	y	y
tag 529	CATGTATATATATAT	96	5206	6694	6680	0	3	3	—	—	—	y	y
tag 529	CATGTATATATATAT	96	5204	12855	12869	0	3	3	—	—	—	y	y
tag 529	CATGTATATATATAT	96	4941.2	3737	3751	0	3	3	—	—	—	y	y
tag 529	CATGTATATATATAT	96	5195	2771	2785	0	3	3	—	—	—	y	y
tag 529	CATGTATATATATAT	96	5173	3252	3238	0	3	3	—	—	—	y	y
tag 529	CATGTATATATATAT	96	5169	17034	17020	0	3	3	—	—	—	y	y
tag 529	CATGTATATATATAT	96	5164	6074	6088	0	3	3	—	—	—	y	y
tag 529	CATGTATATATATAT	96	5162	8796	8782	0	3	3	—	—	—	y	y
tag 529	CATGTATATATATAT	96	5159	3381	3367	0	3	3	—	—	—	y	y
tag 529	CATGTATATATATAT	96	5121	427	413	0	3	3	—	—	—	y	y
tag 529	CATGTATATATATAT	96	5112	8297	8283	0	3	3	—	—	—	y	y
tag 529	CATGTATATATATAT	96	5110	8945	8959	0	3	3	—	—	—	y	y
tag 529	CATGTATATATATAT	96	5080	1529	1515	0	3	3	—	—	—	y	y
tag 529	CATGTATATATATAT	96	5052	3294	3308	0	3	3	—	—	—	y	y
tag 529	CATGTATATATATAT	96	5050	383	369	0	3	3	—	—	—	y	y
tag 529	CATGTATATATATAT	96	5043	16314	16328	0	3	3	—	—	—	y	y
tag 529	CATGTATATATATAT	96	5033	5520	5534	0	3	3	—	—	—	y	y
tag 529	CATGTATATATATAT	96	5022	11311	11297	0	3	3	—	—	—	y	y
tag 529	CATGTATATATATAT	96	5017	4786	4800	0	3	3	—	—	—	y	y
tag 529	CATGTATATATATAT	96	5009	11505	11519	0	3	3	—	—	—	y	y
tag 529	CATGTATATATATAT	96	5007	8490	8504	0	3	3	—	—	—	y	y
tag 529	CATGTATATATATAT	96	4992	591	605	0	3	3	—	—	—	y	y
tag 529	CATGTATATATATAT	96	4984	3757	3771	0	3	3	—	—	—	y	y
tag 529	CATGTATATATATAT	96	4966	4768	4754	0	3	3	—	—	—	y	y
tag 529	CATGTATATATATAT	96	4952	3966	3952	0	3	3	—	—	—	y	y
tag 529	CATGTATATATATAT	96	4949	745	731	0	3	3	—	—	—	y	y
tag 529	CATGTATATATATAT	96	4934	7518	7532	0	3	3	—	—	—	y	y
tag 529	CATGTATATATATAT	96	4931	5896	5910	0	3	3	—	—	—	y	y
tag 529	CATGTATATATATAT	96	4914	8196	8182	0	3	3	—	—	—	y	y
tag 529	CATGTATATATATAT	96	4911	6880	6894	0	3	3	—	—	—	y	y
tag 529	CATGTATATATATAT	96	4896	8251	8265	0	3	3	—	—	—	y	y
tag 529	CATGTATATATATAT	96	4889	5640	5654	0	3	3	—	—	—	y	y
tag 529	CATGTATATATATAT	96	4838	3086	3100	0	3	3	—	—	—	y	y
tag 529	CATGTATATATATAT	96	4825	9295	9309	0	3	3	—	—	—	y	y
tag 529	CATGTATATATATAT	96	4823	6905	6919	0	3	3	—	—	—	y	y
tag 529	CATGTATATATATAT	96	4818	1972	1986	0	3	3	—	—	—	y	y
tag 529	CATGTATATATATAT	96	4791	5707	5721	0	3	3	—	—	—	y	y
tag 529	CATGTATATATATAT	96	4788	6359	6345	0	3	3	—	—	—	y	y
tag 529	CATGTATATATATAT	96	4752	6116	6102	0	3	3	—	—	—	y	y
tag 529	CATGTATATATATAT	96	4727	255	269	0	3	3	—	—	—	y	y
tag 529	CATGTATATATATAT	96	4689	1353	1339	0	3	3	—	—	—	y	y
tag 529	CATGTATATATATAT	96	4681	5443	5429	0	3	3	—	—	—	y	y
tag 529	CATGTATATATATAT	96	4627	8394	8408	0	3	3	—	—	—	y	y
tag 529	CATGTATATATATAT	96	4606	5250	5236	0	3	3	—	—	—	y	y
tag 529	CATGTATATATATAT	96	4475	1164	1150	0	3	3	—	—	—	y	y
tag 529	CATGTATATATATAT	96	4435	195	209	0	3	3	—	—	—	y	y
tag 529	CATGTATATATATAT	96	4414	3692	3706	0	3	3	—	—	—	y	y
tag 529	CATGTATATATATAT	96	4403	4045	4031	0	3	3	—	—	—	y	y
tag 529	CATGTATATATATAT	96	4358	3872	3886	0	3	3	—	—	—	y	y
tag 529	CATGTATATATATAT	96	4282	3692	3678	0	3	3	—	—	—	y	y
tag 529	CATGTATATATATAT	96	4245	1448	1434	0	3	3	—	—	—	y	y
tag 529	CATGTATATATATAT	96	4231	1830	1816	0	3	3	—	—	—	y	y
tag 529	CATGTATATATATAT	96	4128	1478	1492	0	3	3	—	—	—	y	y
tag 529	CATGTATATATATAT	96	4120	556	570	0	3	3	—	—	—	y	y
tag 529	CATGTATATATATAT	96	3875	726	712	0	3	3	—	—	—	y	y
tag 529	CATGTATATATATAT	96	3819	1820	1834	0	3	3	—	—	—	y	y
tag 529	CATGTATATATATAT	96	3759	497	483	0	3	3	—	—	—	y	y
tag 529	CATGTATATATATAT	96	3752	1174	1160	0	3	3	—	—	—	y	y
tag 529	CATGTATATATATAT	96	3613	960	974	0	3	3	—	—	—	y	y
tag 529	CATGTATATATATAT	96	3174	167	181	0	3	3	—	—	—	y	y
tag 60	CATGAATTTGCAGAA	1	5246	6835	6821	0	3	3	—	—	—	y	y
tag 64	CATGACATTTTGTCA	1	4070	3125	3139	0	3	3	—	—	—	y	n
tag 7	CATGAAAATACAAGC	1	5360	23604	23618	2	1	3	—	—	—	n	n
tag 83	CATGATACACATTAG	1	5375	2313	2327	1	2	3	—	—	—	y	y
tag 91	CATGATCATAAATAT	1	4639	2054	2040	1	2	3	—	—	—	y	y
tag 96	CATGATGATGCACTC	1	4007.1	1266	1252	0	3	3	—	—	—	n	n
tag 102	CATGATTCATTTATG	1	5148	16774	16788	0	2	2	—	—	—	n	n
tag 104	CATGATTCGCACAAA	1	5315.1	14680	14666	1	1	2	—	—	—	n	n
tag 105	CATGATTGACTGAAA	1	5349	38305	38319	0	2	2	—	—	—	n	n
tag 113	CATGCAAAGCCAAGT	1	5282	6548	6534	0	2	2	—	—	—	n	n
tag 115	CATGCAAATTTGATA	1	5368	26177	26163	0	2	2	—	—	—	y	n
tag 125	CATGCACACGTATGT	1	4780	8007	7993	1	1	2	—	—	—	n	n
tag 130	CATGCAGTAATATTG	1	4480	4359	4345	0	2	2	—	—	—	y	n
tag 132	CATGCATAGAACTAA	1	5404.1	68680	68666	0	2	2	—	—	—	n	n
tag 138	CATGCATTATATCTT	1	5173	8648	8634	1	1	2	—	—	—	y	n
tag 147	CATGCGATGTTCTGT	1	4312	273	259	0	2	2	—	—	—	n	n
tag 152	CATGCGTTATATGTG	1	4463	170	184	0	2	2	—	—	—	n	n
tag 154	CATGCTATACATATG	1	4043	3729	3715	0	2	2	—	—	—	n	n
tag 158	CATGCTCATTTAAAG	1	5042	8252	8266	1	1	2	—	—	—	n	n
tag 161	CATGCTGAAAAACAT	1	4309	3419	3405	0	2	2	—	—	—	y	n
tag 167	CATGCTTAATATGAA	1	4892	4789	4775	0	2	2	—	—	—	n	n
tag 169	CATGCTTACCAATTG	1	5392.5	40811	40825	0	2	2	—	—	—	n	n
tag 175	CATGCTTTGTTTTTA	1	4528	3820	3834	0	2	2	—	—	—	y	y
tag 181	CATGGAAAAATATCC	1	5107	3199	3213	0	2	2	—	—	—	n	n
tag 192	CATGGAATACTAATA	1	5078	3182	3196	0	2	2	—	—	—	n	n
tag 195	CATGGAATTGACATA	1	2763	32	18	1	1	2	—	—	—	y	n
tag 199	CATGGAGAGTCAGAC	1	4699	2463	2477	1	1	2	—	—	—	n	n
tag 2	CATGAAAAATTAAAG	1	5154	16383	16369	1	1	2	—	—	—	n	n
tag 214	CATGGCAAATATGAT	1	5052	7728	7714	1	1	2	—	—	—	y	y
tag 217	CATGGCTATATTTAA	1	4246	6773	6787	0	2	2	—	—	—	y	n
tag 223	CATGGGACTAAAAAA	1	5406.0	5175	5161	0	2	2	—	—	—	y	n
tag 229	CATGGGTATATGGAA	1	5159	11634	11620	2	0	2	—	—	—	n	n
tag 24	CATGAAATGTTCCCT	1	4472	5225	5239	0	2	2	—	—	—	y	n
tag 242	CATGGTGGATTTTTC	1	1766	839	825	2	0	2	—	—	—	y	n
tag 249	CATGGTTTCGCTATG	1	5404.1	32417	32431	0	2	2	—	—	—	n	n
tag 252	CATGTAAAAATTCAG	1	3860	48	34	1	1	2	—	—	—	n	n
tag 255	CATGTAAAGAATAAA	1	5052	179	165	0	2	2	—	—	—	y	n
tag 256	CATGTAAAGAATAAT	1	5324	3502	3488	1	1	2	—	—	—	n	n
tag 257	CATGTAAATAATCCT	1	3653	1462	1476	0	2	2	—	—	—	y	y
tag 258	CATGTAAATGAAACT	1	4946	8672	8658	2	0	2	—	—	—	n	n
tag 259	CATGTAAGCGGAAAT	1	5383	38017	38003	2	0	2	—	—	—	y	n
tag 262	CATGTAATAATTGGT	1	437	682	696	0	2	2	—	—	—	n	n
tag 270	CATGTACTGTAAATA	1	4736	3344	3358	0	2	2	—	—	—	n	n
tag 273	CATGTAGATTTACGC	1	3819	3969	3983	0	2	2	—	—	—	n	n
tag 275	CATGTATAAAATGGG	1	4349	2059	2045	1	1	2	—	—	—	y	y
tag 282	CATGTATGTATGTGG	1	4231	1827	1841	1	1	2	—	—	—	y	n
tag 283	CATGTATGTTTTTCC	1	5110	2753	2739	1	1	2	—	—	—	n	y
tag 284	CATGTATTGAGGAGA	1	5276	17109	17123	0	2	2	—	—	—	n	n
tag 286	CATGTATTTATTAGG	1	4835	3273	3259	2	0	2	—	—	—	n	n
tag 291	CATGTCCAATGTTTA	1	4770	10717	10731	1	1	2	—	—	—	n	n
tag 293	CATGTCCTACATACA	1	4832	866	880	0	2	2	—	—	—	y	n
tag 296	CATGTCTAACTGCAT	1	4296	240	254	0	2	2	—	—	—	y	n
tag 297	CATGTCTATCAACTA	1	4127	1684	1670	2	0	2	—	—	—	y	n
tag 299	CATGTCTATGCGTTT	1	4952	10068	10054	1	1	2	—	—	—	n	n
tag 300	CATGTCTATGCTATA	1	5196	21462	21448	0	2	2	—	—	—	y	n
tag 309	CATGTGAGCATATGC	1	5349	34954	34968	0	2	2	—	—	—	n	n
tag 315	CATGTGCAAAATGTT	1	5232	17149	17163	0	2	2	—	—	—	y	n
tag 316	CATGTGCAAAGGAAC	1	2054	56	70	1	1	2	—	—	—	n	n
tag 321	CATGTGGGCAATGCA	1	4643	2957	2971	0	2	2	—	—	—	n	n
tag 322	CATGTGTAACCCTAT	1	4901	5603	5589	0	2	2	—	—	—	y	n
tag 324	CATGTGTAGAAAATT	1	5390	10234	10248	0	2	2	—	—	—	y	n
tag 327	CATGTGTGTAATAGT	1	4950	1818	1832	1	1	2	—	—	—	y	n
tag 329	CATGTGTGTTTATTT	1	4899	5115	5129	0	2	2	—	—	—	y	n
tag 330	CATGTGTTGCATTAT	1	5288	19749	19735	0	2	2	—	—	—	n	n
tag 332	CATGTTAAAACGAAA	1	5079	14119	14133	2	0	2	—	—	—	y	y
tag 333	CATGTTAAATGAAAC	1	6041	900	886	2	0	2	—	—	—	y	n
tag 345	CATGTTATGGAATTG	1	4809	1251	1237	0	2	2	—	—	—	y	n
tag 346	CATGTTATGTTGTGT	1	5195	14166	14152	0	2	2	—	—	—	y	n
tag 352	CATGTTCTAAATAAT	1	5110	2616	2602	0	2	2	—	—	—	n	n
tag 356	CATGTTGTATTATTA	1	4384	6829	6815	1	1	2	—	—	—	y	n
tag 359	CATGTTTACCCACTT	1	4612	3063	3049	0	2	2	—	—	—	y	n
tag 360	CATGTTTGATTTGTA	1	4767	7578	7592	2	0	2	—	—	—	y	n
tag 364	CATGTTTTGTGAATT	1	4193	4280	4266	2	0	2	—	—	—	y	n
tag 365	CATGTTTTGTTAAAT	1	3666	1731	1717	1	1	2	—	—	—	y	n
tag 366	CATGAAAAATACATT	2	5377	32254	32240	1	1	2	—	—	—	y	n
tag 366	CATGAAAAATACATT	2	5008	5212	5226	1	1	2	—	—	—	y	n
tag 371	CATGAAAATAAGATT	2	5196	20619	20633	1	1	2	—	—	—	y	n
tag 371	CATGAAAATAAGATT	2	4988	2248	2234	1	1	2	—	—	—	y	n
tag 372	CATGAAAATAGTGAA	2	5173	14835	14821	0	2	2	—	—	—	y	y
tag 372	CATGAAAATAGTGAA	2	4831	2083	2069	0	2	2	—	—	—	y	y
tag 373	CATGAAAATGTTCCA	2	5333	23123	23109	0	2	2	—	—	—	y	y
tag 373	CATGAAAATGTTCCA	2	4760	7785	7771	0	2	2	—	—	—	y	y
tag 374	CATGAAATATATTCA	2	5273	12388	12374	0	2	2	—	—	—	y	n
tag 374	CATGAAATATATTCA	2	4072	1224	1238	0	2	2	—	—	—	y	n
tag 377	CATGAAGAAAATATA	2	5355	8117	8131	0	2	2	—	—	—	n	n
tag 377	CATGAAGAAAATATA	2	5326	10645	10659	0	2	2	—	—	—	n	n
tag 378	CATGAATACAAATAA	2	5716	1951	1937	1	1	2	—	—	—	y	y
tag 378	CATGAATACAAATAA	2	4730	1222	1208	1	1	2	—	—	—	y	y
tag 380	CATGAATATATATAG	2	5404.1	51115	51129	0	2	2	—	—	—	n	n
tag 380	CATGAATATATATAG	2	5293	13693	13679	0	2	2	—	—	—	n	n
tag 385	CATGATAAAAATTCA	2	5236	10842	10856	1	1	2	—	—	—	y	n
tag 385	CATGATAAAAATTCA	2	4602	2452	2438	1	1	2	—	—	—	y	n
tag 386	CATGATAAAATTAAC	2	5234	20244	20230	0	2	2	—	—	—	y	n
tag 386	CATGATAAAATTAAC	2	4824	5496	5510	0	2	2	—	—	—	y	n
tag 387	CATGATAATGATAAA	2	4921	3031	3045	0	2	2	—	—	—	y	y
tag 387	CATGATAATGATAAA	2	4893	1761	1775	0	2	2	—	—	—	y	y
tag 388	CATGATATCTTGGGA	2	663	558	572	0	2	2	—	—	—	n	n
tag 388	CATGATATCTTGGGA	2	5193	20326	20312	0	2	2	—	—	—	n	n
tag 390	CATGATCTTTAATTT	2	4462	3877	3891	0	2	2	—	—	—	y	n
tag 390	CATGATCTTTAATTT	2	3660	678	692	0	2	2	—	—	—	y	n
tag 392	CATGATTAATTTTAT	2	5301	5412	5398	0	2	2	—	—	—	y	n
tag 392	CATGATTAATTTTAT	2	5118	2300	2314	0	2	2	—	—	—	y	n
tag 393	CATGATTATTTATTT	2	5392.5	22303	22289	0	2	2	—	—	—	y	y
tag 393	CATGATTATTTATTT	2	5360	15739	15725	0	2	2	—	—	—	y	y
tag 394	CATGATTATTTGAGA	2	5351	7001	6987	0	2	2	—	—	—	y	n
tag 394	CATGATTATTTGAGA	2	4682	4950	4936	0	2	2	—	—	—	y	n
tag 395	CATGATTCTAATCGA	2	5172	7598	7612	0	2	2	—	—	—	n	n
tag 395	CATGATTCTAATCGA	2	4355	2442	2428	0	2	2	—	—	—	n	n
tag 397	CATGATTTCATTTGG	2	5141	9247	9261	1	1	2	—	—	—	n	n
tag 397	CATGATTTCATTTGG	2	4140	2502	2516	1	1	2	—	—	—	n	n
tag 398	CATGATTTTCCATAA	2	5293	22951	22965	0	2	2	—	—	—	y	n
tag 398	CATGATTTTCCATAA	2	4429	3903	3889	0	2	2	—	—	—	y	n
tag 400	CATGCAAATAAGTTA	2	5309	19312	19326	0	2	2	—	—	—	n	n
tag 400	CATGCAAATAAGTTA	2	4884	5233	5247	0	2	2	—	—	—	n	n
tag 402	CATGCATACACAAAT	2	4676	3045	3059	1	1	2	—	—	—	y	n
tag 402	CATGCATACACAAAT	2	3587	957	943	1	1	2	—	—	—	y	n
tag 404	CATGCATATTACAAA	2	4655	1829	1843	1	1	2	—	—	—	y	n
tag 404	CATGCATATTACAAA	2	4282	3689	3703	1	1	2	—	—	—	y	n
tag 408	CATGCTACATTGAAC	2	5398	33512	33526	0	2	2	—	—	—	n	n
tag 408	CATGCTACATTGAAC	2	5252	16929	16915	0	2	2	—	—	—	n	n
tag 409	CATGCTAGTATATAT	2	5390	15264	15250	0	2	2	—	—	—	n	n
tag 409	CATGCTAGTATATAT	2	5110	3361	3347	0	2	2	—	—	—	n	n
tag 410	CATGCTCAGCCGCCA	2	5406.0	2174	2160	2	0	2	—	—	—	n	n
tag 410	CATGCTCAGCCGCCA	2	5406.0	8131	8117	2	0	2	—	—	—	n	n
tag 411	CATGCTGTTTATATA	2	5217	11492	11506	0	2	2	—	—	—	y	n
tag 411	CATGCTGTTTATATA	2	4902	1768	1754	0	2	2	—	—	—	y	n
tag 412	CATGCTTAATTATTT	2	3183	745	759	0	2	2	—	—	—	y	y
tag 412	CATGCTTAATTATTT	2	3142	263	249	0	2	2	—	—	—	y	y
tag 413	CATGCTTGTACATAC	2	5402	5925	5939	2	0	2	—	—	—	n	n
tag 413	CATGCTTGTACATAC	2	4770	10512	10526	2	0	2	—	—	—	n	n
tag 414	CATGCTTTTTAACAA	2	5405	53769	53755	0	2	2	—	—	—	y	n
tag 414	CATGCTTTTTAACAA	2	5192.1	4074	4088	0	2	2	—	—	—	y	n
tag 415	CATGCTTTTTCTTTT	2	5049	10453	10439	0	2	2	—	—	—	y	y
tag 415	CATGCTTTTTCTTTT	2	3167	797	811	0	2	2	—	—	—	y	y
tag 419	CATGGAAATTGGTAT	2	5344	22317	22303	1	1	2	—	—	—	y	n
tag 419	CATGGAAATTGGTAT	2	3821	1416	1402	1	1	2	—	—	—	y	n
tag 42	CATGAAGGCAATTGT	1	5038	9509	9523	2	0	2	—	—	—	n	n
tag 421	CATGGAGATATGACT	2	5406.0	1778	1764	2	0	2	—	—	—	y	n
tag 421	CATGGAGATATGACT	2	5406.0	7735	7721	2	0	2	—	—	—	y	n
tag 422	CATGGATATATGTAT	2	4200	3994	4008	0	2	2	—	—	—	y	y
tag 422	CATGGATATATGTAT	2	3656	240	226	0	2	2	—	—	—	y	y
tag 424	CATGGGTATATATGT	2	5195	13800	13786	0	2	2	—	—	—	n	n
tag 424	CATGGGTATATATGT	2	4703	3980	3966	0	2	2	—	—	—	n	n
tag 427	CATGTAAAAAATAAC	2	5273	16274	16288	2	0	2	—	—	—	y	y
tag 427	CATGTAAAAAATAAC	2	5138	11809	11823	2	0	2	—	—	—	y	y
tag 430	CATGTAATACTGAAA	2	5404.1	31898	31884	2	0	2	—	—	—	y	n
tag 430	CATGTAATACTGAAA	2	5035	12646	12660	2	0	2	—	—	—	y	n
tag 431	CATGTAATGTTTTAA	2	4935	2344	2358	0	2	2	—	—	—	y	n
tag 431	CATGTAATGTTTTAA	2	4699	1294	1308	0	2	2	—	—	—	y	n
tag 432	CATGTAATTGAAAAA	2	4847	6615	6601	2	0	2	—	—	—	y	n
tag 432	CATGTAATTGAAAAA	2	4215	1586	1572	2	0	2	—	—	—	y	n
tag 433	CATGTACAGAATTTG	2	5183	6251	6265	1	1	2	—	—	—	y	n
tag 433	CATGTACAGAATTTG	2	5001	5899	5885	1	1	2	—	—	—	y	n
tag 436	CATGTATATATTCTG	2	5241	25364	25378	0	2	2	—	—	—	n	n
tag 436	CATGTATATATTCTG	2	4595	327	341	0	2	2	—	—	—	n	n
tag 437	CATGTATATGGGCAC	2	5388	20658	20672	0	2	2	—	—	—	n	n
tag 437	CATGTATATGGGCAC	2	5022	11417	11403	0	2	2	—	—	—	n	n
tag 439	CATGTATATTTGATA	2	5073	16166	16180	2	0	2	—	—	—	y	n
tag 439	CATGTATATTTGATA	2	4723	1713	1699	2	0	2	—	—	—	y	n
tag 440	CATGTATGTTTTTAG	2	5339	12536	12550	0	2	2	—	—	—	y	n
tag 440	CATGTATGTTTTTAG	2	5171	13294	13308	0	2	2	—	—	—	y	n
tag 441	CATGTATTATATTTG	2	5327	24419	24433	0	2	2	—	—	—	y	n
tag 441	CATGTATTATATTTG	2	5252	18346	18332	0	2	2	—	—	—	y	n
tag 442	CATGTATTTGGAACA	2	5399	37122	37108	0	2	2	—	—	—	n	n
tag 442	CATGTATTTGGAACA	2	5324	1573	1559	0	2	2	—	—	—	n	n
tag 443	CATGTCTTTTTTATT	2	1898	53	67	1	1	2	—	—	—	y	n
tag 443	CATGTCTTTTTTATT	2	4357	6238	6252	1	1	2	—	—	—	y	n
tag 444	CATGTGAATAAAATA	2	4822	8388	8374	1	1	2	—	—	—	y	n
tag 444	CATGTGAATAAAATA	2	4255	849	835	1	1	2	—	—	—	y	n
tag 445	CATGTGCTTGTCTTT	2	5391	3760	3746	0	2	2	—	—	—	n	n
tag 445	CATGTGCTTGTCTTT	2	4318	3539	3525	0	2	2	—	—	—	n	n
tag 446	CATGTGTAATCAGTT	2	5112	732	746	1	1	2	—	—	—	n	n
tag 446	CATGTGTAATCAGTT	2	3564	749	763	1	1	2	—	—	—	n	n
tag 447	CATGTGTATAATTGT	2	5304	19600	19614	0	2	2	—	—	—	y	n
tag 447	CATGTGTATAATTGT	2	5098	15897	15883	0	2	2	—	—	—	y	n
tag 449	CATGTGTGCATTGTA	2	5338	9454	9440	0	2	2	—	—	—	n	n
tag 449	CATGTGTGCATTGTA	2	4998	696	710	0	2	2	—	—	—	n	n
tag 45	CATGAAGTATGTCTA	1	3295	1799	1813	2	0	2	—	—	—	n	n
tag 450	CATGTGTTTATGTAT	2	5292	9484	9470	0	2	2	—	—	—	y	y
tag 450	CATGTGTTTATGTAT	2	4496	4420	4434	0	2	2	—	—	—	y	y
tag 451	CATGTTAAATATGTA	2	5332	3782	3796	0	2	2	—	—	—	y	n
tag 451	CATGTTAAATATGTA	2	3567	2583	2597	0	2	2	—	—	—	y	n
tag 452	CATGTTGCAAAACAA	2	4961.1	1862	1876	1	1	2	—	—	—	y	n
tag 452	CATGTTGCAAAACAA	2	4537	2740	2726	1	1	2	—	—	—	y	n
tag 453	CATGTTGTATTTTAT	2	4833	1479	1465	0	2	2	—	—	—	y	n
tag 453	CATGTTGTATTTTAT	2	4545	1555	1541	0	2	2	—	—	—	y	n
tag 455	CATGTTTAATGAATA	2	4664	5235	5249	0	2	2	—	—	—	n	n
tag 455	CATGTTTAATGAATA	2	4312	1246	1232	0	2	2	—	—	—	n	n
tag 457	CATGTTTGTTCATTT	2	4875	6959	6973	2	0	2	—	—	—	y	y
tag 457	CATGTTTGTTCATTT	2	4404	4193	4179	2	0	2	—	—	—	y	y
tag 458	CATGAAAAATAAAAC	3	5291	1046	1060	1	1	2	—	—	—	y	y
tag 458	CATGAAAAATAAAAC	3	5067	12509	12495	1	1	2	—	—	—	y	y
tag 458	CATGAAAAATAAAAC	3	4841	6540	6554	1	1	2	—	—	—	y	y
tag 460	CATGAAAAGTTATAT	3	5308	196	210	0	2	2	—	—	—	y	n
tag 460	CATGAAAAGTTATAT	3	5164	20667	20653	0	2	2	—	—	—	y	n
tag 460	CATGAAAAGTTATAT	3	4982	12075	12061	0	2	2	—	—	—	y	n
tag 461	CATGAAACATTTTAT	3	5147	3468	3454	1	1	2	—	—	—	y	y
tag 461	CATGAAACATTTTAT	3	4610	4462	4476	1	1	2	—	—	—	y	y
tag 461	CATGAAACATTTTAT	3	4455	2520	2534	1	1	2	—	—	—	y	y
tag 462	CATGAAATAAAGAAA	3	5085	4049	4063	2	0	2	—	—	—	y	y
tag 462	CATGAAATAAAGAAA	3	4554	6958	6972	2	0	2	—	—	—	y	y
tag 462	CATGAAATAAAGAAA	3	3915	2540	2526	2	0	2	—	—	—	y	y
tag 463	CATGAATAACACTTT	3	5394	17168	17154	0	2	2	—	—	—	n	n
tag 463	CATGAATAACACTTT	3	5255	21578	21564	0	2	2	—	—	—	n	n
tag 463	CATGAATAACACTTT	3	4687	5734	5720	0	2	2	—	—	—	n	n
tag 464	CATGAATTAAATAAA	3	4936	11145	11159	0	2	2	—	—	—	y	y
tag 464	CATGAATTAAATAAA	3	4771	8120	8106	0	2	2	—	—	—	y	y
tag 464	CATGAATTAAATAAA	3	4770	8158	8172	0	2	2	—	—	—	y	y
tag 466	CATGAGCGAATATTT	3	4359.1	281	295	1	1	2	—	—	—	y	n
tag 466	CATGAGCGAATATTT	3	4359.0	72	86	1	1	2	—	—	—	y	n
tag 466	CATGAGCGAATATTT	3	4809	35	49	1	1	2	—	—	—	y	n
tag 467	CATGATCATCTCCTT	3	279	144	158	0	2	2	—	—	—	y	n
tag 467	CATGATCATCTCCTT	3	46	748	734	0	2	2	—	—	—	y	n
tag 467	CATGATCATCTCCTT	3	4364	3412	3398	0	2	2	—	—	—	y	n
tag 468	CATGATTTTGATTTT	3	5377	17324	17310	0	2	2	—	—	—	y	n
tag 468	CATGATTTTGATTTT	3	5080	3840	3854	0	2	2	—	—	—	y	n
tag 468	CATGATTTTGATTTT	3	4043	2989	2975	0	2	2	—	—	—	y	n
tag 471	CATGCTATTTTAAAT	3	5232	9361	9375	1	1	2	—	—	—	y	n
tag 471	CATGCTATTTTAAAT	3	5020	9795	9781	1	1	2	—	—	—	y	n
tag 471	CATGCTATTTTAAAT	3	5315.1	12514	12500	1	1	2	—	—	—	y	n
tag 473	CATGGAAATACTAAA	3	4943	2683	2669	0	2	2	—	—	—	n	n
tag 473	CATGGAAATACTAAA	3	4644	7142	7128	0	2	2	—	—	—	n	n
tag 473	CATGGAAATACTAAA	3	3503	1575	1589	0	2	2	—	—	—	n	n
tag 474	CATGGCTTCAGCAGA	3	5377	46006	45992	0	2	2	—	—	—	n	n
tag 474	CATGGCTTCAGCAGA	3	5129	10008	9994	0	2	2	—	—	—	n	n
tag 474	CATGGCTTCAGCAGA	3	4910	7175	7161	0	2	2	—	—	—	n	n
tag 475	CATGTAAACAACATA	3	1961	350	364	1	1	2	—	—	—	y	n
tag 475	CATGTAAACAACATA	3	4914	4832	4818	1	1	2	—	—	—	y	n
tag 475	CATGTAAACAACATA	3	3943	5	19	1	1	2	—	—	—	y	n
tag 477	CATGTACATACAAAT	3	5229.0	2163	2149	1	1	2	—	—	—	y	n
tag 477	CATGTACATACAAAT	3	5173	8477	8491	1	1	2	—	—	—	y	n
tag 477	CATGTACATACAAAT	3	5081	12571	12585	1	1	2	—	—	—	y	n
tag 478	CATGTACATACACTT	3	5251	18739	18725	1	1	2	—	—	—	y	n
tag 478	CATGTACATACACTT	3	4957	1832	1846	1	1	2	—	—	—	y	n
tag 478	CATGTACATACACTT	3	4946	6932	6946	1	1	2	—	—	—	y	n
tag 479	CATGTACATATATAG	3	5374	15360	15374	2	0	2	—	—	—	y	n
tag 479	CATGTACATATATAG	3	4339	4117	4103	2	0	2	—	—	—	y	n
tag 479	CATGTACATATATAG	3	4067	1502	1516	2	0	2	—	—	—	y	n
tag 480	CATGTATATATTGCA	3	5364	9859	9873	1	1	2	—	—	—	y	n
tag 480	CATGTATATATTGCA	3	4920	8297	8311	1	1	2	—	—	—	y	n
tag 480	CATGTATATATTGCA	3	4314	5344	5330	1	1	2	—	—	—	y	n
tag 483	CATGTATTTTTAAAT	3	5155.1	7414	7428	0	2	2	—	—	—	y	n
tag 483	CATGTATTTTTAAAT	3	4898	2355	2369	0	2	2	—	—	—	y	n
tag 483	CATGTATTTTTAAAT	3	4151	2010	2024	0	2	2	—	—	—	y	n
tag 486	CATGAATATAAAAAA	4	5267	12107	12121	0	2	2	—	—	—	y	y
tag 486	CATGAATATAAAAAA	4	4859	5173	5187	0	2	2	—	—	—	y	y
tag 486	CATGAATATAAAAAA	4	4371	7059	7073	0	2	2	—	—	—	y	y
tag 486	CATGAATATAAAAAA	4	4325	3298	3312	0	2	2	—	—	—	y	y
tag 488	CATGATTTATTTTAT	4	5397	25612	25598	0	2	2	—	—	—	y	n
tag 488	CATGATTTATTTTAT	4	5383	39414	39428	0	2	2	—	—	—	y	n
tag 488	CATGATTTATTTTAT	4	4904	953	967	0	2	2	—	—	—	y	n
tag 488	CATGATTTATTTTAT	4	3621	637	651	0	2	2	—	—	—	y	n
tag 489	CATGCAAAAATAAAA	4	5336	16072	16086	0	2	2	—	—	—	y	y
tag 489	CATGCAAAAATAAAA	4	5294	14771	14757	0	2	2	—	—	—	y	y
tag 489	CATGCAAAAATAAAA	4	5219	7378	7364	0	2	2	—	—	—	y	y
tag 489	CATGCAAAAATAAAA	4	4935	8171	8157	0	2	2	—	—	—	y	y
tag 49	CATGAATATATATGT	1	5393.1	15039	15053	0	2	2	—	—	—	n	n
tag 492	CATGTAAAATATAAA	4	5741	735	721	2	0	2	—	—	—	y	y
tag 492	CATGTAAAATATAAA	4	4731	1613	1627	2	0	2	—	—	—	y	y
tag 492	CATGTAAAATATAAA	4	4727	8534	8520	2	0	2	—	—	—	y	y
tag 492	CATGTAAAATATAAA	4	3333	1378	1364	2	0	2	—	—	—	y	y
tag 494	CATGTATATATGTGT	4	4829.1	3799	3813	0	2	2	—	—	—	y	y
tag 494	CATGTATATATGTGT	4	5108	9328	9342	0	2	2	—	—	—	y	y
tag 494	CATGTATATATGTGT	4	5043	10285	10271	0	2	2	—	—	—	y	y
tag 494	CATGTATATATGTGT	4	4451	6621	6635	0	2	2	—	—	—	y	y
tag 496	CATGTGTTTATAAAA	4	4424.0	1431	1417	0	2	2	—	—	—	y	n
tag 496	CATGTGTTTATAAAA	4	5247	20710	20724	0	2	2	—	—	—	y	n
tag 496	CATGTGTTTATAAAA	4	4595	3599	3613	0	2	2	—	—	—	y	n
tag 496	CATGTGTTTATAAAA	4	4147	1093	1107	0	2	2	—	—	—	y	n
tag 497	CATGTTTAATAATAT	4	5283.0	142	156	1	1	2	—	—	—	y	n
tag 497	CATGTTTAATAATAT	4	5228	12303	12317	1	1	2	—	—	—	y	n
tag 497	CATGTTTAATAATAT	4	5148	16086	16072	1	1	2	—	—	—	y	n
tag 497	CATGTTTAATAATAT	4	4545	6539	6525	1	1	2	—	—	—	y	n
tag 498	CATGTTTTTATTAAA	4	5329	2314	2328	0	2	2	—	—	—	y	n
tag 498	CATGTTTTTATTAAA	4	5267	14131	14117	0	2	2	—	—	—	y	n
tag 498	CATGTTTTTATTAAA	4	5023	10571	10557	0	2	2	—	—	—	y	n
tag 498	CATGTTTTTATTAAA	4	4039	2833	2847	0	2	2	—	—	—	y	n
tag 500	CATGAATTTTATAAT	5	5381	21822	21836	1	1	2	—	—	—	y	n
tag 500	CATGAATTTTATAAT	5	5262	8551	8537	1	1	2	—	—	—	y	n
tag 500	CATGAATTTTATAAT	5	5132	11998	12012	1	1	2	—	—	—	y	n
tag 500	CATGAATTTTATAAT	5	5118	6726	6712	1	1	2	—	—	—	y	n
tag 500	CATGAATTTTATAAT	5	3896	2496	2510	1	1	2	—	—	—	y	n
tag 502	CATGATTATATTTAT	5	5293	12143	12157	0	2	2	—	—	—	n	n
tag 502	CATGATTATATTTAT	5	5103	3627	3641	0	2	2	—	—	—	n	n
tag 502	CATGATTATATTTAT	5	4688	2935	2949	0	2	2	—	—	—	n	n
tag 502	CATGATTATATTTAT	5	4641	4311	4325	0	2	2	—	—	—	n	n
tag 502	CATGATTATATTTAT	5	4595	322	308	0	2	2	—	—	—	n	n
tag 505	CATGGAAAATAAAAA	5	2972	1000	1014	0	2	2	—	—	—	y	n
tag 505	CATGGAAAATAAAAA	5	5369	20569	20583	0	2	2	—	—	—	y	n
tag 505	CATGGAAAATAAAAA	5	5270	13470	13456	0	2	2	—	—	—	y	n
tag 505	CATGGAAAATAAAAA	5	5184	764	778	0	2	2	—	—	—	y	n
tag 505	CATGGAAAATAAAAA	5	4687	4788	4774	0	2	2	—	—	—	y	n
tag 506	CATGTATTGATATAT	5	5342	30521	30507	0	2	2	—	—	—	y	y
tag 506	CATGTATTGATATAT	5	5310	20936	20950	0	2	2	—	—	—	y	y
tag 506	CATGTATTGATATAT	5	5190	4423	4437	0	2	2	—	—	—	y	y
tag 506	CATGTATTGATATAT	5	5173	3728	3714	0	2	2	—	—	—	y	y
tag 506	CATGTATTGATATAT	5	4808	9433	9419	0	2	2	—	—	—	y	y
tag 507	CATGTGTGTATGTGT	5	2297	669	655	1	1	2	—	—	—	y	y
tag 507	CATGTGTGTATGTGT	5	5383	20186	20172	1	1	2	—	—	—	y	y
tag 507	CATGTGTGTATGTGT	5	5258	11897	11911	1	1	2	—	—	—	y	y
tag 507	CATGTGTGTATGTGT	5	4522	4517	4503	1	1	2	—	—	—	y	y
tag 507	CATGTGTGTATGTGT	5	4061	2375	2389	1	1	2	—	—	—	y	y
tag 508	CATGTTTATACATAT	5	5291	18322	18308	2	0	2	—	—	—	n	y
tag 508	CATGTTTATACATAT	5	5285	3289	3303	2	0	2	—	—	—	n	y
tag 508	CATGTTTATACATAT	5	5274	17713	17727	2	0	2	—	—	—	n	y
tag 508	CATGTTTATACATAT	5	5172	6723	6709	2	0	2	—	—	—	n	y
tag 508	CATGTTTATACATAT	5	3976	239	253	2	0	2	—	—	—	n	y
tag 509	CATGAAAATAAATCG	6	5386	16113	16127	2	0	2	—	—	—	y	n
tag 509	CATGAAAATAAATCG	6	5220	15025	15039	2	0	2	—	—	—	y	n
tag 509	CATGAAAATAAATCG	6	5025	3661	3647	2	0	2	—	—	—	y	n
tag 509	CATGAAAATAAATCG	6	4902	2422	2436	2	0	2	—	—	—	y	n
tag 509	CATGAAAATAAATCG	6	4665	687	673	2	0	2	—	—	—	y	n
tag 509	CATGAAAATAAATCG	6	3371	295	309	2	0	2	—	—	—	y	n
tag 510	CATGAATTAAAATAA	6	5230	3130	3116	0	2	2	—	—	—	y	n
tag 510	CATGAATTAAAATAA	6	5146	908	894	0	2	2	—	—	—	y	n
tag 510	CATGAATTAAAATAA	6	5118	10743	10757	0	2	2	—	—	—	y	n
tag 510	CATGAATTAAAATAA	6	4625	2574	2588	0	2	2	—	—	—	y	n
tag 510	CATGAATTAAAATAA	6	4221	1433	1419	0	2	2	—	—	—	y	n
tag 510	CATGAATTAAAATAA	6	4158	601	587	0	2	2	—	—	—	y	n
tag 511	CATGTATATACATTT	6	5055.2	432	418	0	2	2	—	—	—	n	n
tag 511	CATGTATATACATTT	6	5172	14410	14396	0	2	2	—	—	—	n	n
tag 511	CATGTATATACATTT	6	5165	6973	6959	0	2	2	—	—	—	n	n
tag 511	CATGTATATACATTT	6	4907	5994	5980	0	2	2	—	—	—	n	n
tag 511	CATGTATATACATTT	6	4623	3001	2987	0	2	2	—	—	—	n	n
tag 511	CATGTATATACATTT	6	4193	486	472	0	2	2	—	—	—	n	n
tag 512	CATGTGTATGTGTAT	6	1904	430	416	0	2	2	—	—	—	y	y
tag 512	CATGTGTATGTGTAT	6	1904	450	436	0	2	2	—	—	—	y	y
tag 512	CATGTGTATGTGTAT	6	1904	490	476	0	2	2	—	—	—	y	y
tag 512	CATGTGTATGTGTAT	6	1904	530	516	0	2	2	—	—	—	y	y
tag 512	CATGTGTATGTGTAT	6	1904	576	562	0	2	2	—	—	—	y	y
tag 512	CATGTGTATGTGTAT	6	4728	8538	8524	0	2	2	—	—	—	y	y
tag 513	CATGAAGAAAATAAA	7	5351	24509	24523	0	2	2	—	—	—	y	n
tag 513	CATGAAGAAAATAAA	7	5241	23924	23938	0	2	2	—	—	—	y	n
tag 513	CATGAAGAAAATAAA	7	4934	5245	5231	0	2	2	—	—	—	y	n
tag 513	CATGAAGAAAATAAA	7	4770	859	873	0	2	2	—	—	—	y	n
tag 513	CATGAAGAAAATAAA	7	4572	3824	3838	0	2	2	—	—	—	y	n
tag 513	CATGAAGAAAATAAA	7	3924	1190	1204	0	2	2	—	—	—	y	n
tag 513	CATGAAGAAAATAAA	7	3342	1728	1714	0	2	2	—	—	—	y	n
tag 514	CATGAATAATAATAA	7	5254	13093	13107	0	2	2	—	—	—	y	n
tag 514	CATGAATAATAATAA	7	5239	19297	19283	0	2	2	—	—	—	y	n
tag 514	CATGAATAATAATAA	7	5180	864	850	0	2	2	—	—	—	y	n
tag 514	CATGAATAATAATAA	7	5088	1795	1781	0	2	2	—	—	—	y	n
tag 514	CATGAATAATAATAA	7	4715	1731	1745	0	2	2	—	—	—	y	n
tag 514	CATGAATAATAATAA	7	4694	3623	3609	0	2	2	—	—	—	y	n
tag 514	CATGAATAATAATAA	7	4151	2281	2267	0	2	2	—	—	—	y	n
tag 515	CATGATAAAATAAAT	7	5358	20810	20824	0	2	2	—	—	—	y	n
tag 515	CATGATAAAATAAAT	7	5324	469	455	0	2	2	—	—	—	y	n
tag 515	CATGATAAAATAAAT	7	5122	9207	9193	0	2	2	—	—	—	y	n
tag 515	CATGATAAAATAAAT	7	4891	5790	5804	0	2	2	—	—	—	y	n
tag 515	CATGATAAAATAAAT	7	4435	6269	6255	0	2	2	—	—	—	y	n
tag 515	CATGATAAAATAAAT	7	3361	844	858	0	2	2	—	—	—	y	n
tag 515	CATGATAAAATAAAT	7	3349	607	621	0	2	2	—	—	—	y	n
tag 516	CATGCATATATACAC	7	2377	1456	1470	2	0	2	—	—	—	y	y
tag 516	CATGCATATATACAC	7	1251	254	240	2	0	2	—	—	—	y	y
tag 516	CATGCATATATACAC	7	5347	11776	11762	2	0	2	—	—	—	y	y
tag 516	CATGCATATATACAC	7	5214	18622	18636	2	0	2	—	—	—	y	y
tag 516	CATGCATATATACAC	7	5075	11074	11088	2	0	2	—	—	—	y	y
tag 516	CATGCATATATACAC	7	4462	9651	9665	2	0	2	—	—	—	y	y
tag 516	CATGCATATATACAC	7	4220	4669	4683	2	0	2	—	—	—	y	y
tag 517	CATGAAAAATAAAAA	8	1950	680	666	1	1	2	—	—	—	y	y
tag 517	CATGAAAAATAAAAA	8	5274	17716	17702	1	1	2	—	—	—	y	y
tag 517	CATGAAAAATAAAAA	8	5015	12983	12969	1	1	2	—	—	—	y	y
tag 517	CATGAAAAATAAAAA	8	4989	8609	8595	1	1	2	—	—	—	y	y
tag 517	CATGAAAAATAAAAA	8	4966	4990	4976	1	1	2	—	—	—	y	y
tag 517	CATGAAAAATAAAAA	8	4807	7778	7764	1	1	2	—	—	—	y	y
tag 517	CATGAAAAATAAAAA	8	4792	4373	4387	1	1	2	—	—	—	y	y
tag 517	CATGAAAAATAAAAA	8	3992	1567	1553	1	1	2	—	—	—	y	y
tag 520	CATGTATAATGAAAT	10	3704.1	772	758	1	1	2	—	—	—	y	n
tag 520	CATGTATAATGAAAT	10	5396.1	1291	1305	1	1	2	—	—	—	y	n
tag 520	CATGTATAATGAAAT	10	5396.0	4091	4105	1	1	2	—	—	—	y	n
tag 520	CATGTATAATGAAAT	10	5396.0	6380	6394	1	1	2	—	—	—	y	n
tag 520	CATGTATAATGAAAT	10	5401	2170	2156	1	1	2	—	—	—	y	n
tag 520	CATGTATAATGAAAT	10	5401	4455	4441	1	1	2	—	—	—	y	n
tag 520	CATGTATAATGAAAT	10	5306	392	378	1	1	2	—	—	—	y	n
tag 520	CATGTATAATGAAAT	10	4706	1342	1328	1	1	2	—	—	—	y	n
tag 520	CATGTATAATGAAAT	10	4566	2321	2335	1	1	2	—	—	—	y	n
tag 520	CATGTATAATGAAAT	10	3831	1006	1020	1	1	2	—	—	—	y	n
tag 527	CATGTATATATATTT	28	5119.0	6119	6133	0	2	2	—	—	—	y	y
tag 527	CATGTATATATATTT	28	5383	15254	15240	0	2	2	—	—	—	y	y
tag 527	CATGTATATATATTT	28	5327	21146	21132	0	2	2	—	—	—	y	y
tag 527	CATGTATATATATTT	28	5324	1279	1265	0	2	2	—	—	—	y	y
tag 527	CATGTATATATATTT	28	5279	17398	17384	0	2	2	—	—	—	y	y
tag 527	CATGTATATATATTT	28	5272	3600	3614	0	2	2	—	—	—	y	y
tag 527	CATGTATATATATTT	28	5251	4487	4473	0	2	2	—	—	—	y	y
tag 527	CATGTATATATATTT	28	5241	15277	15263	0	2	2	—	—	—	y	y
tag 527	CATGTATATATATTT	28	5177	14569	14555	0	2	2	—	—	—	y	y
tag 527	CATGTATATATATTT	28	5153	6725	6739	0	2	2	—	—	—	y	y
tag 527	CATGTATATATATTT	28	5147	4230	4216	0	2	2	—	—	—	y	y
tag 527	CATGTATATATATTT	28	5117	11597	11583	0	2	2	—	—	—	y	y
tag 527	CATGTATATATATTT	28	5096	10848	10834	0	2	2	—	—	—	y	y
tag 527	CATGTATATATATTT	28	5037	7928	7942	0	2	2	—	—	—	y	y
tag 527	CATGTATATATATTT	28	5031	15696	15710	0	2	2	—	—	—	y	y
tag 527	CATGTATATATATTT	28	5020	2636	2650	0	2	2	—	—	—	y	y
tag 527	CATGTATATATATTT	28	4955	8176	8162	0	2	2	—	—	—	y	y
tag 527	CATGTATATATATTT	28	4922	6820	6806	0	2	2	—	—	—	y	y
tag 527	CATGTATATATATTT	28	4847	2103	2089	0	2	2	—	—	—	y	y
tag 527	CATGTATATATATTT	28	4844	6321	6307	0	2	2	—	—	—	y	y
tag 527	CATGTATATATATTT	28	4460	3282	3268	0	2	2	—	—	—	y	y
tag 527	CATGTATATATATTT	28	4423	4698	4712	0	2	2	—	—	—	y	y
tag 527	CATGTATATATATTT	28	4372	1146	1132	0	2	2	—	—	—	y	y
tag 527	CATGTATATATATTT	28	4365	8091	8077	0	2	2	—	—	—	y	y
tag 527	CATGTATATATATTT	28	4312	431	417	0	2	2	—	—	—	y	y
tag 527	CATGTATATATATTT	28	4020	3134	3120	0	2	2	—	—	—	y	y
tag 527	CATGTATATATATTT	28	3612	178	164	0	2	2	—	—	—	y	y
tag 527	CATGTATATATATTT	28	3130	513	527	0	2	2	—	—	—	y	y
tag 66	CATGACGAGGACTTG	1	4884	3357	3371	0	2	2	—	—	—	n	n
tag 74	CATGAGCCACGTATT	1	4175	517	531	0	2	2	—	—	—	n	n
tag 81	CATGATAATAACTAA	1	4992	1221	1235	0	2	2	—	—	—	y	y
tag 82	CATGATAATTATTCT	1	5045	12764	12750	0	2	2	—	—	—	y	n
tag 86	CATGATATAATTATA	1	5313	24083	24097	0	2	2	—	—	—	y	n
tag 89	CATGATATTAACTGA	1	5092	1084	1098	0	2	2	—	—	—	n	y
tag 9	CATGAAAATATTGTC	1	4775	5846	5860	0	2	2	—	—	—	n	y
tag 90	CATGATATTCTGTCC	1	4644	3682	3696	0	2	2	—	—	—	n	y
tag 95	CATGATGATATAGTT	1	2391	573	587	0	2	2	—	—	—	y	n
tag 97	CATGATGTTGTATGT	1	4595	2939	2953	0	2	2	—	—	—	n	n
tag 98	CATGATTAATAAACA	1	5361	19359	19373	1	1	2	—	—	—	y	y
tag 99	CATGATTATAAAGGT	1	5404.1	1175	1161	0	2	2	—	—	—	y	n

## Sheet: no hit on P.b. genome
Tags specifically found in infected libraries, that do not align on P.berghei genome contigs
The tag sequences were blasted on A.gambiae chromosome (NC_009071, NC_009072, NC_004818, July 2007) and EST (October, 2005) sequences
Tag ID	Tag sequence	Number of times tag found in d14 library	Number of times tag found in d18 library	Total number of times tag found	Hits on A.gambiae EST	Hits on A.gambiae genome
tag np1	CATGGTCATAGCTGT	27	37	64	y	n
tag np2	CATGAAAAATACACG	26	13	39	y	n
tag np3	CATGGCGTTTAACAG	32	7	39	y	y
tag np4	CATGAAACTTTTCGG	4	26	30	n	n
tag np5	CATGAAAAATACAAC	17	10	27	n	y
tag np6	CATGCTCTTTCATTG	21	3	24	y	y
tag np7	CATGAAGTTATACGC	18	2	20	y	y
tag np8	CATGAGTTTAGGTGC	3	16	19	n	n
tag np9	CATGAAAAATACAGC	12	5	17	n	n
tag np10	CATGGAACAGGTAGT	7	10	17	n	y
tag np11	CATGGTGTAATAACT	6	7	13	n	n
tag np12	CATGTACTTAGTGGC	7	6	13	n	n
tag np13	CATGTTTAAATCACA	5	7	12	n	n
tag np14	CATGAAACTTTTCGC	2	10	12	n	y
tag np15	CATGGGGGCCGGTTG	6	6	12	y	n
tag np16	CATGCGGACGAGGAG	11	1	12	y	y
tag np17	CATGGCTTTGACGGG	1	10	11	n	n
tag np18	CATGTTAAAGCAAAA	5	6	11	n	y
tag np19	CATGACAACGTGTGG	0	11	11	y	y
tag np20	CATGGTGACGAAAAA	2	9	11	y	y
tag np21	CATGGTCATAACTGT	3	7	10	n	n
tag np22	CATGGTGTAATAAGG	5	5	10	n	n
tag np23	CATGATGAGAGTTCA	6	4	10	n	n
tag np24	CATGGGATTCGGTGT	2	7	9	n	n
tag np25	CATGGGAACAACCGG	4	5	9	n	n
tag np26	CATGTTGCCGCTAGT	5	4	9	n	n
tag np27	CATGATCTGATATTC	6	3	9	n	n
tag np28	CATGCCAGTGCGACT	5	4	9	y	y
tag np29	CATGAAATGTACTTT	0	8	8	n	n
tag np30	CATGGATCGTTGGGG	1	7	8	n	n
tag np31	CATGTACGTAGTAGG	3	5	8	n	n
tag np32	CATGAGCCTCTGATG	0	7	7	n	n
tag np33	CATGGAAGTCGAAAT	0	7	7	n	n
tag np34	CATGATTGATTTGCG	2	5	7	n	n
tag np35	CATGGTGTAATAGAT	2	5	7	n	n
tag np36	CATGTTCCAGGACAA	2	5	7	n	n
tag np37	CATGACAAATACAGG	3	4	7	n	n
tag np38	CATGAGTATTCTATA	3	4	7	n	n
tag np39	CATGGGAACTACCTG	3	4	7	n	n
tag np40	CATGGATCGTACCGG	4	3	7	n	n
tag np41	CATGTAATTAGTGGC	6	1	7	n	n
tag np42	CATGAAAGTTTTCCT	0	7	7	n	y
tag np43	CATGATCTGAGTTGG	0	7	7	n	y
tag np44	CATGGATCGTTGCGG	1	6	7	n	y
tag np45	CATGTTTAAAGCAGA	1	6	7	n	y
tag np46	CATGGCTCGGAATAA	2	5	7	n	y
tag np47	CATGACAAATACAAG	5	2	7	n	y
tag np48	CATGGAAAAGTTTCT	3	4	7	y	y
tag np49	CATGATCTTCTTCAA	0	6	6	n	n
tag np50	CATGTGAGGCCGGTG	0	6	6	n	n
tag np51	CATGTTCCACGAGAA	0	6	6	n	n
tag np52	CATGGGGTTACCAAG	1	5	6	n	n
tag np53	CATGGTAAATGACTG	1	5	6	n	n
tag np54	CATGGTCATACCTGT	1	5	6	n	n
tag np55	CATGTACTTACTACG	2	4	6	n	n
tag np56	CATGAAAAATACGGC	3	3	6	n	n
tag np57	CATGATCTGAATTCG	3	3	6	n	n
tag np58	CATGTCTAAAGCAAA	3	3	6	n	n
tag np59	CATGTTAAAGCAAAG	4	2	6	n	n
tag np60	CATGTTGCCGTTACT	4	2	6	n	n
tag np61	CATGTTTGTATATCG	4	2	6	n	n
tag np62	CATGAATGAAACCAG	5	1	6	n	n
tag np63	CATGAACAGTTCCTG	1	5	6	n	y
tag np64	CATGACGGATTGGTC	1	5	6	n	y
tag np65	CATGACTCGGTTTTA	1	5	6	n	y
tag np66	CATGGATGGTTCGGT	1	5	6	n	y
tag np67	CATGGTAAAGGATTC	1	5	6	n	y
tag np68	CATGAAACTTAACAG	2	4	6	n	y
tag np69	CATGGTGTACTAGAT	4	2	6	n	y
tag np70	CATGAAAAGTTCAAG	5	1	6	n	y
tag np71	CATGCAAACATAGAA	5	1	6	n	y
tag np72	CATGGACAACAACGA	1	5	6	y	n
tag np73	CATGAAACATTGAAG	1	5	6	y	y
tag np74	CATGAGTTCAGTTTT	1	5	6	y	y
tag np75	CATGTCATAGAAATA	1	5	6	y	y
tag np76	CATGAATCGGGTAAT	2	4	6	y	y
tag np77	CATGGTGGTGTGCCG	2	4	6	y	y
tag np78	CATGTTCGTGATAGC	5	1	6	y	y
tag np79	CATGATTCGAGTTCA	0	5	5	n	n
tag np80	CATGGAAACTTCCCG	0	5	5	n	n
tag np81	CATGGAACGGGCGGT	0	5	5	n	n
tag np82	CATGGGAACAACGGC	0	5	5	n	n
tag np83	CATGTATAAAGCAAA	0	5	5	n	n
tag np84	CATGACGGATTGGTG	1	4	5	n	n
tag np85	CATGATATGAGTTCG	1	4	5	n	n
tag np86	CATGGATCGTTCGCG	1	4	5	n	n
tag np87	CATGGGCTTCGGTTT	1	4	5	n	n
tag np88	CATGTACATAGTAGG	1	4	5	n	n
tag np89	CATGTACTTAATATG	1	4	5	n	n
tag np90	CATGTATGCTTTTGA	1	4	5	n	n
tag np91	CATGAAACTTAACGT	2	3	5	n	n
tag np92	CATGCATCGAGCTGG	2	3	5	n	n
tag np93	CATGGTGTAATAAGC	2	3	5	n	n
tag np94	CATGGTGTATAAATG	2	3	5	n	n
tag np95	CATGGGAACAACCGT	3	2	5	n	n
tag np96	CATGTAAGTAGTAGG	3	2	5	n	n
tag np97	CATGTTTAAACCAAA	3	2	5	n	n
tag np98	CATGAGCCTCAGCAT	5	0	5	n	n
tag np99	CATGTTGCCTCTACG	5	0	5	n	n
tag np100	CATGCAAACAATGAA	2	3	5	n	y
tag np101	CATGCTTTTTCGTCT	2	3	5	n	y
tag np102	CATGTCTTTTTGTAC	2	3	5	n	y
tag np103	CATGCAAAATTGGGT	3	2	5	n	y
tag np104	CATGTACACTAGCCG	3	2	5	n	y
tag np105	CATGCTTTACCCGTG	4	1	5	n	y
tag np106	CATGTAAATTGATTC	2	3	5	y	n
tag np107	CATGAAGGCGCACGG	0	5	5	y	y
tag np108	CATGCACACCTTTTA	0	5	5	y	y
tag np109	CATGCACAGGAGAGC	0	5	5	y	y
tag np110	CATGGATCACATCAC	0	5	5	y	y
tag np111	CATGGTACAGTTTGC	0	5	5	y	y
tag np112	CATGTAGTACAATAA	0	5	5	y	y
tag np113	CATGAAGCAGCTGCC	1	4	5	y	y
tag np114	CATGAATAAAACAGG	1	4	5	y	y
tag np115	CATGGTGGAAACAAT	1	4	5	y	y
tag np116	CATGTGAAATCAATG	1	4	5	y	y
tag np117	CATGTGGTGGATGGT	1	4	5	y	y
tag np118	CATGTTTAAAGATGA	2	3	5	y	y
tag np119	CATGTTTAAAGCCAA	2	3	5	y	y
tag np120	CATGTCGGACAAGGA	3	2	5	y	y
tag np121	CATGTCAGCGAATGT	4	1	5	y	y
tag np122	CATGGTACCATACTT	5	0	5	y	y
tag np123	CATGAAATGTAGTCT	0	4	4	n	n
tag np124	CATGAACGTGCATCT	0	4	4	n	n
tag np125	CATGAAGCCCGAAGA	0	4	4	n	n
tag np126	CATGAATTTAACCCC	0	4	4	n	n
tag np127	CATGACTGAAGATGA	0	4	4	n	n
tag np128	CATGAGCCTCTGCAT	0	4	4	n	n
tag np129	CATGATGTGAGCTCA	0	4	4	n	n
tag np130	CATGGCCGTTCTTAC	0	4	4	n	n
tag np131	CATGACTCGGTTCTG	1	3	4	n	n
tag np132	CATGAGCGGATAATG	1	3	4	n	n
tag np133	CATGAGGACCGTCAG	1	3	4	n	n
tag np134	CATGATCTGATTTCG	1	3	4	n	n
tag np135	CATGCCCTTGGGGGT	1	3	4	n	n
tag np136	CATGGATAGTAACGG	1	3	4	n	n
tag np137	CATGGTGACAAAAAA	1	3	4	n	n
tag np138	CATGTACTTATATCG	1	3	4	n	n
tag np139	CATGTCAAGCTTGGT	1	3	4	n	n
tag np140	CATGTTCCAGGATAA	1	3	4	n	n
tag np141	CATGTTCCCGGAGAA	1	3	4	n	n
tag np142	CATGAAAAATAGCGG	2	2	4	n	n
tag np143	CATGAAAATTTTCGT	2	2	4	n	n
tag np144	CATGAGCGTGTATCT	2	2	4	n	n
tag np145	CATGATATGAGCTGC	2	2	4	n	n
tag np146	CATGATCTGAGCTGC	2	2	4	n	n
tag np147	CATGCGTACTTTATG	2	2	4	n	n
tag np148	CATGGCGAAAAGTTA	2	2	4	n	n
tag np149	CATGGTATTGATAAG	2	2	4	n	n
tag np150	CATGTAAGAATTCGG	2	2	4	n	n
tag np151	CATGTGAACCGTGGG	2	2	4	n	n
tag np152	CATGAAAAATACCGG	3	1	4	n	n
tag np153	CATGGACACGGCAAG	3	1	4	n	n
tag np154	CATGGCGTACTTCTT	3	1	4	n	n
tag np155	CATGTACTTATAACG	3	1	4	n	n
tag np156	CATGACCGGACAATG	4	0	4	n	n
tag np157	CATGAGCCTCAGATG	4	0	4	n	n
tag np158	CATGAAACATTTCCT	0	4	4	n	y
tag np159	CATGAACAGTTCGTT	0	4	4	n	y
tag np160	CATGAATTTAATAAT	0	4	4	n	y
tag np161	CATGATTTTTTTCAG	0	4	4	n	y
tag np162	CATGAAAGTTAACAT	1	3	4	n	y
tag np163	CATGAATAAAAAACC	1	3	4	n	y
tag np164	CATGCTCGACCGGCC	1	3	4	n	y
tag np165	CATGTGCCGACTCCG	1	3	4	n	y
tag np166	CATGTGCGATTAGTT	1	3	4	n	y
tag np167	CATGTTCCAAGAAAA	1	3	4	n	y
tag np168	CATGTTTAAAGCACA	1	3	4	n	y
tag np169	CATGAAAAATATACG	2	2	4	n	y
tag np170	CATGATTTGATTTCA	2	2	4	n	y
tag np171	CATGCGAATGTGTTT	2	2	4	n	y
tag np172	CATGGATCTTTCGGC	2	2	4	n	y
tag np173	CATGGGAAGAGAGAG	2	2	4	n	y
tag np174	CATGTGATGTGAAAG	2	2	4	n	y
tag np175	CATGTGTAAAGCAAA	2	2	4	n	y
tag np176	CATGTTCCAGGTGAA	2	2	4	n	y
tag np177	CATGATCAGAATTCG	3	1	4	n	y
tag np178	CATGCGAATGTGTGT	3	1	4	n	y
tag np179	CATGCAATACATACG	4	0	4	n	y
tag np180	CATGTTAAAGCAAAC	4	0	4	n	y
tag np181	CATGAAGCTCAAACA	0	4	4	y	n
tag np182	CATGGGATTCGGTCG	1	3	4	y	n
tag np183	CATGGCCTCCCGTCG	2	2	4	y	n
tag np184	CATGGTCGCTTCCAA	2	2	4	y	n
tag np185	CATGCAATTCGATTG	3	1	4	y	n
tag np186	CATGAACTTTATGAA	0	4	4	y	y
tag np187	CATGAAGCATTGCTG	0	4	4	y	y
tag np188	CATGAATAGTGTACT	0	4	4	y	y
tag np189	CATGATGTGATGTGT	0	4	4	y	y
tag np190	CATGATTGTTAGTCA	0	4	4	y	y
tag np191	CATGCAACTCCATTG	0	4	4	y	y
tag np192	CATGCCCTGTTCCTG	0	4	4	y	y
tag np193	CATGCCGAGCCGGAA	0	4	4	y	y
tag np194	CATGGAACATATTAT	0	4	4	y	y
tag np195	CATGGACAGTCATTA	0	4	4	y	y
tag np196	CATGGATCGGTGGGG	0	4	4	y	y
tag np197	CATGGATGGCAAAAC	0	4	4	y	y
tag np198	CATGGGCTTCATATT	0	4	4	y	y
tag np199	CATGTGCAGGTACGT	0	4	4	y	y
tag np200	CATGAAACTTTTCGA	1	3	4	y	y
tag np201	CATGACAGTCTTAGA	1	3	4	y	y
tag np202	CATGATACATAACAA	1	3	4	y	y
tag np203	CATGATCACGGCCGA	1	3	4	y	y
tag np204	CATGATCGAGAGAGA	1	3	4	y	y
tag np205	CATGCAAGAATGTAA	1	3	4	y	y
tag np206	CATGCTGCTGTTCAC	1	3	4	y	y
tag np207	CATGGCAAAAGGAGG	1	3	4	y	y
tag np208	CATGGCCAAGTGCGA	1	3	4	y	y
tag np209	CATGGCCGCGGTTGT	1	3	4	y	y
tag np210	CATGTACTACATCGA	1	3	4	y	y
tag np211	CATGTATGATGTAGA	1	3	4	y	y
tag np212	CATGTACGTGATGGA	2	2	4	y	y
tag np213	CATGCTGATGAGGAT	3	1	4	y	y
tag np214	CATGTTGGCCCAGGT	3	1	4	y	y
tag np215	CATGTTTTTTTGTTA	3	1	4	y	y
tag np216	CATGAAACTTAACGG	0	3	3	n	n
tag np217	CATGAAATGTAGTGG	0	3	3	n	n
tag np218	CATGAACAGTAGCAC	0	3	3	n	n
tag np219	CATGAACCACATTGC	0	3	3	n	n
tag np220	CATGAAGGATTAAGA	0	3	3	n	n
tag np221	CATGAATGTTTTTTT	0	3	3	n	n
tag np222	CATGACAAATACTGG	0	3	3	n	n
tag np223	CATGACCTCGGCAAC	0	3	3	n	n
tag np224	CATGACTCCAACCTG	0	3	3	n	n
tag np225	CATGAGGACCGTCTC	0	3	3	n	n
tag np226	CATGAGTTCAGTTGT	0	3	3	n	n
tag np227	CATGATAGGAGTTCA	0	3	3	n	n
tag np228	CATGATATGGGTTCA	0	3	3	n	n
tag np229	CATGATCAGAATTCA	0	3	3	n	n
tag np230	CATGATCGGATTTCA	0	3	3	n	n
tag np231	CATGATCTGAGTCTC	0	3	3	n	n
tag np232	CATGATTTGAGTTCG	0	3	3	n	n
tag np233	CATGATTTGAGTTCT	0	3	3	n	n
tag np234	CATGCACTAGTAACG	0	3	3	n	n
tag np235	CATGCAGCGAGTTGG	0	3	3	n	n
tag np236	CATGCCGCTGCAAAG	0	3	3	n	n
tag np237	CATGGAGGGGCTGGG	0	3	3	n	n
tag np238	CATGGCTATGACGGG	0	3	3	n	n
tag np239	CATGGGATTTGGTCT	0	3	3	n	n
tag np240	CATGGGCTTCGGTCG	0	3	3	n	n
tag np241	CATGGTACGGTGGAG	0	3	3	n	n
tag np242	CATGGTGACAAAGAA	0	3	3	n	n
tag np243	CATGGTGACCCGGTT	0	3	3	n	n
tag np244	CATGGTTGGGACGGG	0	3	3	n	n
tag np245	CATGTAAGAATTCGA	0	3	3	n	n
tag np246	CATGTAATTAGTGGG	0	3	3	n	n
tag np247	CATGTACGCCGGCCC	0	3	3	n	n
tag np248	CATGTACTTACTATG	0	3	3	n	n
tag np249	CATGTGAGAATTCAA	0	3	3	n	n
tag np250	CATGTGGTTCATAAT	0	3	3	n	n
tag np251	CATGAAAATTAACGG	1	2	3	n	n
tag np252	CATGAAAATTTTCCG	1	2	3	n	n
tag np253	CATGAAATGTAGTGT	1	2	3	n	n
tag np254	CATGAAGGAAAAAAA	1	2	3	n	n
tag np255	CATGAAGGATTAGGA	1	2	3	n	n
tag np256	CATGACAGATTGGTT	1	2	3	n	n
tag np257	CATGACCGGCGTCGG	1	2	3	n	n
tag np258	CATGACGGATTGGCT	1	2	3	n	n
tag np259	CATGACTCGGTTGGC	1	2	3	n	n
tag np260	CATGACTTCAACGTG	1	2	3	n	n
tag np261	CATGAGCGTGCATCG	1	2	3	n	n
tag np262	CATGATAAGGGAATA	1	2	3	n	n
tag np263	CATGATCAGAATCCG	1	2	3	n	n
tag np264	CATGATCTGAGTGTC	1	2	3	n	n
tag np265	CATGATCTGAGTTGA	1	2	3	n	n
tag np266	CATGATTAAGCCAAG	1	2	3	n	n
tag np267	CATGATTTGAGGTCA	1	2	3	n	n
tag np268	CATGCAACTGACCTT	1	2	3	n	n
tag np269	CATGCCGAGCTCGGT	1	2	3	n	n
tag np270	CATGCCTGGTAGGAG	1	2	3	n	n
tag np271	CATGCGTACTTTAGC	1	2	3	n	n
tag np272	CATGCTCAAGCGGCC	1	2	3	n	n
tag np273	CATGGCCCGTGATTT	1	2	3	n	n
tag np274	CATGGGCATAGCTGT	1	2	3	n	n
tag np275	CATGGGCATTTATAG	1	2	3	n	n
tag np276	CATGGGCCTCCTTCT	1	2	3	n	n
tag np277	CATGGGTACGATAGT	1	2	3	n	n
tag np278	CATGGGTTTCGGTCT	1	2	3	n	n
tag np279	CATGGTAACGTTCGG	1	2	3	n	n
tag np280	CATGGTGAATAAATG	1	2	3	n	n
tag np281	CATGGTGACGAACAA	1	2	3	n	n
tag np282	CATGGTTGAGACGGG	1	2	3	n	n
tag np283	CATGTAATTAATAGG	1	2	3	n	n
tag np284	CATGTACGCCAGCCC	1	2	3	n	n
tag np285	CATGTACTTAGGCGG	1	2	3	n	n
tag np286	CATGTAGTCGTGGAG	1	2	3	n	n
tag np287	CATGTATGGTTTTGA	1	2	3	n	n
tag np288	CATGTTAAGGCTGTA	1	2	3	n	n
tag np289	CATGTTTAATGCAAA	1	2	3	n	n
tag np290	CATGAAAAATAGCAG	2	1	3	n	n
tag np291	CATGAGAAATACACG	2	1	3	n	n
tag np292	CATGAGCGGACAATC	2	1	3	n	n
tag np293	CATGATATGAGTTGC	2	1	3	n	n
tag np294	CATGATCTGATATCA	2	1	3	n	n
tag np295	CATGATCTGATATCG	2	1	3	n	n
tag np296	CATGATTGGCCACTA	2	1	3	n	n
tag np297	CATGCAAACAAGGGG	2	1	3	n	n
tag np298	CATGCCGAGCAAAGG	2	1	3	n	n
tag np299	CATGCCGCGCTGGAA	2	1	3	n	n
tag np300	CATGCGAGGTGATGG	2	1	3	n	n
tag np301	CATGCGTTGTTCGGC	2	1	3	n	n
tag np302	CATGGCGACAAACCT	2	1	3	n	n
tag np303	CATGGGCGATTGGGC	2	1	3	n	n
tag np304	CATGGGGGGCGGTTG	2	1	3	n	n
tag np305	CATGGTGTAATAACG	2	1	3	n	n
tag np306	CATGTAAGATTTCAG	2	1	3	n	n
tag np307	CATGTACGCTTGCGC	2	1	3	n	n
tag np308	CATGTATAATGGGCG	2	1	3	n	n
tag np309	CATGTGAACAACCTT	2	1	3	n	n
tag np310	CATGAAGGATTGGTT	3	0	3	n	n
tag np311	CATGCGAGGCGAGGC	3	0	3	n	n
tag np312	CATGGATCGTTCGCT	3	0	3	n	n
tag np313	CATGGCGACTTCCTT	3	0	3	n	n
tag np314	CATGGGAGGGGATGG	3	0	3	n	n
tag np315	CATGGGTAATAAATG	3	0	3	n	n
tag np316	CATGTGGTGTTTCGT	3	0	3	n	n
tag np317	CATGTTAAAGCAAGC	3	0	3	n	n
tag np318	CATGTTGCCGCTAGG	3	0	3	n	n
tag np319	CATGTTGGGTAGTGT	3	0	3	n	n
tag np320	CATGAAGCAGAGTGG	0	3	3	n	y
tag np321	CATGAATAGGAATAG	0	3	3	n	y
tag np322	CATGAGCAGCAAAGT	0	3	3	n	y
tag np323	CATGAGCGGACGATG	0	3	3	n	y
tag np324	CATGAGCGTGTTAAT	0	3	3	n	y
tag np325	CATGATCGTTCTCCT	0	3	3	n	y
tag np326	CATGCTAAATGGAGG	0	3	3	n	y
tag np327	CATGCTAACGGCAGA	0	3	3	n	y
tag np328	CATGCTCACTTCCAG	0	3	3	n	y
tag np329	CATGCTTTGTTTTTG	0	3	3	n	y
tag np330	CATGGAAAAATGTTC	0	3	3	n	y
tag np331	CATGGAAGTTTGCAA	0	3	3	n	y
tag np332	CATGGAGGAGGGCAG	0	3	3	n	y
tag np333	CATGGCACCGTTTGA	0	3	3	n	y
tag np334	CATGGCCGTTCTTAA	0	3	3	n	y
tag np335	CATGGCTAATCAATT	0	3	3	n	y
tag np336	CATGGGCAGCAAAAG	0	3	3	n	y
tag np337	CATGGGCGATGAGCC	0	3	3	n	y
tag np338	CATGGTACGGCTGAG	0	3	3	n	y
tag np339	CATGGTTTGAGTTCA	0	3	3	n	y
tag np340	CATGTCGTCGTCTTT	0	3	3	n	y
tag np341	CATGAAAAAAACAAG	1	2	3	n	y
tag np342	CATGAAAAAAACAAT	1	2	3	n	y
tag np343	CATGAACCGGTTGAA	1	2	3	n	y
tag np344	CATGACATACATAGC	1	2	3	n	y
tag np345	CATGAGATTCCATTT	1	2	3	n	y
tag np346	CATGAGTACACACCA	1	2	3	n	y
tag np347	CATGATATTAGTATG	1	2	3	n	y
tag np348	CATGATGTAAGAATT	1	2	3	n	y
tag np349	CATGATTGTCTCCAA	1	2	3	n	y
tag np350	CATGCAGACACGGTA	1	2	3	n	y
tag np351	CATGCCAAAACACAC	1	2	3	n	y
tag np352	CATGCCAATCGAATC	1	2	3	n	y
tag np353	CATGCGCTGGATGGT	1	2	3	n	y
tag np354	CATGCTGTGCTGGAT	1	2	3	n	y
tag np355	CATGCTGTTAAAGCA	1	2	3	n	y
tag np356	CATGGAGTGCTTGTG	1	2	3	n	y
tag np357	CATGGGAAAAAAAAA	1	2	3	n	y
tag np358	CATGGGAACTACCTT	1	2	3	n	y
tag np359	CATGGGATGTTGGTA	1	2	3	n	y
tag np360	CATGGTGCTTTCCGA	1	2	3	n	y
tag np361	CATGTGTGTAATGTG	1	2	3	n	y
tag np362	CATGTTTAATCACAG	1	2	3	n	y
tag np363	CATGAAATATAGAAT	2	1	3	n	y
tag np364	CATGAACGATTTCGG	2	1	3	n	y
tag np365	CATGCAGAGGGAAAC	2	1	3	n	y
tag np366	CATGGTAGAAGAAAT	2	1	3	n	y
tag np367	CATGGTGGTGTGCGT	2	1	3	n	y
tag np368	CATGGTGTAATATAT	2	1	3	n	y
tag np369	CATGTAAGAACGTAT	2	1	3	n	y
tag np370	CATGTACTAATTGAA	2	1	3	n	y
tag np371	CATGTTGCCGCTAAT	2	1	3	n	y
tag np372	CATGAAATAATGTAC	3	0	3	n	y
tag np373	CATGCGAATGTGTGG	3	0	3	n	y
tag np374	CATGTGAAGTCATCG	3	0	3	n	y
tag np375	CATGGCCGAAGCGAT	0	3	3	y	n
tag np376	CATGCACCGAGCTGG	1	2	3	y	n
tag np377	CATGTAAGGGGAAAC	1	2	3	y	n
tag np378	CATGTCTGTACTCTG	1	2	3	y	n
tag np379	CATGGCGCTCAATTC	2	1	3	y	n
tag np380	CATGGGTTTAACGCC	2	1	3	y	n
tag np381	CATGTTGCCGGTACT	2	1	3	y	n
tag np382	CATGGTAACTTTCGG	3	0	3	y	n
tag np383	CATGTCGCAGATCTC	3	0	3	y	n
tag np384	CATGAAACTCTTAGG	0	3	3	y	y
tag np385	CATGAAGGAACCACT	0	3	3	y	y
tag np386	CATGAAGGCACGTGC	0	3	3	y	y
tag np387	CATGAATCTGGTTAA	0	3	3	y	y
tag np388	CATGACCTGGGTGCA	0	3	3	y	y
tag np389	CATGAGAGCGATGCA	0	3	3	y	y
tag np390	CATGAGCAATAGAGA	0	3	3	y	y
tag np391	CATGAGCGTGGCGGA	0	3	3	y	y
tag np392	CATGAGGAATTTGCG	0	3	3	y	y
tag np393	CATGAGTGACGCCGC	0	3	3	y	y
tag np394	CATGATGGTGGTGGG	0	3	3	y	y
tag np395	CATGATTAGGAATAG	0	3	3	y	y
tag np396	CATGCAGTTATTTGT	0	3	3	y	y
tag np397	CATGCATTTGTATTA	0	3	3	y	y
tag np398	CATGCCATTCGCGTT	0	3	3	y	y
tag np399	CATGCCTTAAAATAT	0	3	3	y	y
tag np400	CATGCGTTCTTCGTA	0	3	3	y	y
tag np401	CATGCTTTCTCACAC	0	3	3	y	y
tag np402	CATGGAAACGACGGT	0	3	3	y	y
tag np403	CATGGAAATGTCGCA	0	3	3	y	y
tag np404	CATGGAAGTTGTACA	0	3	3	y	y
tag np405	CATGGACACTACTAT	0	3	3	y	y
tag np406	CATGGATGGACACTC	0	3	3	y	y
tag np407	CATGGATGTATAAAT	0	3	3	y	y
tag np408	CATGGCAAATGCGCC	0	3	3	y	y
tag np409	CATGGCACTGTTGTT	0	3	3	y	y
tag np410	CATGGCAGGTTTTGC	0	3	3	y	y
tag np411	CATGGCGAAACGAAA	0	3	3	y	y
tag np412	CATGGCTTTGTGACT	0	3	3	y	y
tag np413	CATGGGAAAGGCTTG	0	3	3	y	y
tag np414	CATGGGATGAACGAG	0	3	3	y	y
tag np415	CATGGGCTGGGTCGA	0	3	3	y	y
tag np416	CATGGTGATCCTAAT	0	3	3	y	y
tag np417	CATGGTGGCGAAGGG	0	3	3	y	y
tag np418	CATGTAAATATTCAT	0	3	3	y	y
tag np419	CATGTACAACAACGA	0	3	3	y	y
tag np420	CATGTGCAACCCACT	0	3	3	y	y
tag np421	CATGTGGTTCGCGCT	0	3	3	y	y
tag np422	CATGTTTCTTCCGAA	0	3	3	y	y
tag np423	CATGTTTGTGGTGCA	0	3	3	y	y
tag np424	CATGAAATTTAACAT	1	2	3	y	y
tag np425	CATGAACCGTTCCTC	1	2	3	y	y
tag np426	CATGATAGCTGACCG	1	2	3	y	y
tag np427	CATGATCGACCGGCT	1	2	3	y	y
tag np428	CATGATCGGTATCGG	1	2	3	y	y
tag np429	CATGATTTCAAGACA	1	2	3	y	y
tag np430	CATGCAAGCACAAGT	1	2	3	y	y
tag np431	CATGCACGGAAAACC	1	2	3	y	y
tag np432	CATGCAGTACAAAAT	1	2	3	y	y
tag np433	CATGGAATGTGATAC	1	2	3	y	y
tag np434	CATGGCATCCAAATA	1	2	3	y	y
tag np435	CATGGCCACTAACCG	1	2	3	y	y
tag np436	CATGGCCTACCCGTT	1	2	3	y	y
tag np437	CATGGCGTACAAGCG	1	2	3	y	y
tag np438	CATGGGAAAGATATT	1	2	3	y	y
tag np439	CATGGGAGAGAAATG	1	2	3	y	y
tag np440	CATGGTTTTGATGAT	1	2	3	y	y
tag np441	CATGTAATACAATTT	1	2	3	y	y
tag np442	CATGTCGAAACGCGC	1	2	3	y	y
tag np443	CATGTCGTGTCCGGC	1	2	3	y	y
tag np444	CATGTCGTTAAACTC	1	2	3	y	y
tag np445	CATGTGAAGTAGAAG	1	2	3	y	y
tag np446	CATGTGTGTTCGCTG	1	2	3	y	y
tag np447	CATGTTGAACAAGAC	1	2	3	y	y
tag np448	CATGAAGACGATCAG	2	1	3	y	y
tag np449	CATGACCACGTTACT	2	1	3	y	y
tag np450	CATGCAATCACGAGG	2	1	3	y	y
tag np451	CATGCATCAGAATCC	2	1	3	y	y
tag np452	CATGCATTCGAAATG	2	1	3	y	y
tag np453	CATGCCGAAGAACCC	2	1	3	y	y
tag np454	CATGCGACAACGTTG	2	1	3	y	y
tag np455	CATGCTGTCAACAAA	2	1	3	y	y
tag np456	CATGGACGCACTGCT	2	1	3	y	y
tag np457	CATGGCACGGCATCT	2	1	3	y	y
tag np458	CATGGGCAATTCATT	2	1	3	y	y
tag np459	CATGGGCACCAGTAT	2	1	3	y	y
tag np460	CATGGTGCGCAAGCT	2	1	3	y	y
tag np461	CATGGTGGGTGGGTG	2	1	3	y	y
tag np462	CATGTACTCTACTAC	2	1	3	y	y
tag np463	CATGTATAAATCTAA	2	1	3	y	y
tag np464	CATGTGCGGCGATAC	2	1	3	y	y
tag np465	CATGTGGAACAATCC	2	1	3	y	y
tag np466	CATGCAAAACAAAAA	3	0	3	y	y
tag np467	CATGCAATAAAGTTA	3	0	3	y	y
tag np468	CATGCAGCTGACGGC	3	0	3	y	y
tag np469	CATGCGCGAGTAGAG	3	0	3	y	y
tag np470	CATGCTGAGTGTAAT	3	0	3	y	y
tag np471	CATGGAATCAATAAA	3	0	3	y	y
tag np472	CATGGTGCTGCTGTT	3	0	3	y	y
tag np473	CATGTAAATAAGATA	3	0	3	y	y
tag np474	CATGTAATTAGCGGG	3	0	3	y	y
tag np475	CATGTCTGCCGCCGC	3	0	3	y	y
tag np476	CATGTGTGGTGTCGT	3	0	3	y	y
tag np477	CATGTGTTTCCGTGT	3	0	3	y	y
tag np478	CATGAAAAAAATTAG	0	2	2	n	n
tag np479	CATGAAAAAGAAGGG	0	2	2	n	n
tag np480	CATGAAAAATAAGAG	0	2	2	n	n
tag np481	CATGAAACATACTCC	0	2	2	n	n
tag np482	CATGAAACCTTTCGG	0	2	2	n	n
tag np483	CATGAAACTGGCTGT	0	2	2	n	n
tag np484	CATGAAACTTGTCGG	0	2	2	n	n
tag np485	CATGAAAGAGTGTGC	0	2	2	n	n
tag np486	CATGAAAGGCTTAAT	0	2	2	n	n
tag np487	CATGAAAGTGCTGCA	0	2	2	n	n
tag np488	CATGAAAGTTTGCTA	0	2	2	n	n
tag np489	CATGAAATCGCAGAT	0	2	2	n	n
tag np490	CATGAACAGTTCGGC	0	2	2	n	n
tag np491	CATGAACGATTTGGA	0	2	2	n	n
tag np492	CATGAACGATTTGGT	0	2	2	n	n
tag np493	CATGAAGAACCGACT	0	2	2	n	n
tag np494	CATGAAGCAGGCGGC	0	2	2	n	n
tag np495	CATGAAGCCCCAAGT	0	2	2	n	n
tag np496	CATGAAGCCCGAAAT	0	2	2	n	n
tag np497	CATGAAGCCCGAGGC	0	2	2	n	n
tag np498	CATGAAGCCCGAGGT	0	2	2	n	n
tag np499	CATGAAGCCGGAAGT	0	2	2	n	n
tag np500	CATGAAGGAAATGGT	0	2	2	n	n
tag np501	CATGAAGGACAATCT	0	2	2	n	n
tag np502	CATGAAGGAGGATCG	0	2	2	n	n
tag np503	CATGAAGTAAAAAAA	0	2	2	n	n
tag np504	CATGAATAAATCCAT	0	2	2	n	n
tag np505	CATGAATAGTGAAAT	0	2	2	n	n
tag np506	CATGAATCCCGAAGT	0	2	2	n	n
tag np507	CATGAATCCTTAGAT	0	2	2	n	n
tag np508	CATGAATCGTAACGG	0	2	2	n	n
tag np509	CATGAATGGAACCAA	0	2	2	n	n
tag np510	CATGACAAGCTTGGT	0	2	2	n	n
tag np511	CATGACCAGTAACGG	0	2	2	n	n
tag np512	CATGACCGACGAGAA	0	2	2	n	n
tag np513	CATGACGAAAGGGAC	0	2	2	n	n
tag np514	CATGACGAGATCGGT	0	2	2	n	n
tag np515	CATGACTAGGTTCTA	0	2	2	n	n
tag np516	CATGACTGATATCGA	0	2	2	n	n
tag np517	CATGACTTCAACGCG	0	2	2	n	n
tag np518	CATGACTTCAACGGC	0	2	2	n	n
tag np519	CATGACTTCATCCTG	0	2	2	n	n
tag np520	CATGAGAACAGACTT	0	2	2	n	n
tag np521	CATGAGACTAGCTCG	0	2	2	n	n
tag np522	CATGAGAGCTCGGTA	0	2	2	n	n
tag np523	CATGAGAGTGCATCT	0	2	2	n	n
tag np524	CATGAGATACACATA	0	2	2	n	n
tag np525	CATGAGATGGAATTC	0	2	2	n	n
tag np526	CATGAGATTCGGTCT	0	2	2	n	n
tag np527	CATGAGCAGCAAGAA	0	2	2	n	n
tag np528	CATGAGCCTCTAGAT	0	2	2	n	n
tag np529	CATGAGCGGACAAGC	0	2	2	n	n
tag np530	CATGAGGACCGTCAA	0	2	2	n	n
tag np531	CATGAGGACCGTCGC	0	2	2	n	n
tag np532	CATGAGGGATTTAGT	0	2	2	n	n
tag np533	CATGAGTATTTGATG	0	2	2	n	n
tag np534	CATGAGTCCCATACC	0	2	2	n	n
tag np535	CATGAGTCCGATACC	0	2	2	n	n
tag np536	CATGAGTGAACTACA	0	2	2	n	n
tag np537	CATGAGTGTAGTAAA	0	2	2	n	n
tag np538	CATGAGTTCAGTTCG	0	2	2	n	n
tag np539	CATGATACACACGGT	0	2	2	n	n
tag np540	CATGATATGAGCTCA	0	2	2	n	n
tag np541	CATGATCATTTTGTC	0	2	2	n	n
tag np542	CATGATCCGACTTCA	0	2	2	n	n
tag np543	CATGATCCTGTGTTG	0	2	2	n	n
tag np544	CATGATCGAGTTCAA	0	2	2	n	n
tag np545	CATGATCGGCCAGTA	0	2	2	n	n
tag np546	CATGATCTAAATTCA	0	2	2	n	n
tag np547	CATGATCTGAGCTCG	0	2	2	n	n
tag np548	CATGATCTGTATTCG	0	2	2	n	n
tag np549	CATGATCTTTAATAA	0	2	2	n	n
tag np550	CATGATCTTTGTCAG	0	2	2	n	n
tag np551	CATGATGAAATTGCG	0	2	2	n	n
tag np552	CATGATGGATTTTCG	0	2	2	n	n
tag np553	CATGATGTCAGACAG	0	2	2	n	n
tag np554	CATGATGTCGCAGCC	0	2	2	n	n
tag np555	CATGATTAGTATCCG	0	2	2	n	n
tag np556	CATGATTTCGATCCC	0	2	2	n	n
tag np557	CATGCAAAAATAGCA	0	2	2	n	n
tag np558	CATGCAAACTAGGAA	0	2	2	n	n
tag np559	CATGCAACAAACGTC	0	2	2	n	n
tag np560	CATGCAACGAGCTGG	0	2	2	n	n
tag np561	CATGCACTATTAACG	0	2	2	n	n
tag np562	CATGCAGAGCTCGGT	0	2	2	n	n
tag np563	CATGCAGCTGAGTGC	0	2	2	n	n
tag np564	CATGCAGTAGTTTCA	0	2	2	n	n
tag np565	CATGCAGTCGACCGT	0	2	2	n	n
tag np566	CATGCATCTAGAGGC	0	2	2	n	n
tag np567	CATGCATCTTATAGG	0	2	2	n	n
tag np568	CATGCCATCACCATC	0	2	2	n	n
tag np569	CATGCCCAAGTCATC	0	2	2	n	n
tag np570	CATGCCCACCGACAA	0	2	2	n	n
tag np571	CATGCCCAGGTCGTC	0	2	2	n	n
tag np572	CATGCCCCGTATGAG	0	2	2	n	n
tag np573	CATGCCCGTCTAGAA	0	2	2	n	n
tag np574	CATGCCGAAAGTTCT	0	2	2	n	n
tag np575	CATGCCGAAATTTCC	0	2	2	n	n
tag np576	CATGCCGAGCTTCGG	0	2	2	n	n
tag np577	CATGCCTATTTGCTC	0	2	2	n	n
tag np578	CATGCGAGTATTGTT	0	2	2	n	n
tag np579	CATGCGCGACAAACT	0	2	2	n	n
tag np580	CATGCGCTTGTACCT	0	2	2	n	n
tag np581	CATGCGTGTCAAACT	0	2	2	n	n
tag np582	CATGCGTGTCTAACT	0	2	2	n	n
tag np583	CATGCGTTGTTCCGG	0	2	2	n	n
tag np584	CATGCTCAAGCAGCC	0	2	2	n	n
tag np585	CATGCTCCGTGTTTC	0	2	2	n	n
tag np586	CATGCTCCTTCTTCG	0	2	2	n	n
tag np587	CATGCTCGGCGAGAC	0	2	2	n	n
tag np588	CATGCTGGCGTTACC	0	2	2	n	n
tag np589	CATGCTGTATCCGAA	0	2	2	n	n
tag np590	CATGCTGTCGTCGGC	0	2	2	n	n
tag np591	CATGCTGTTTAAAGC	0	2	2	n	n
tag np592	CATGCTTCTGATGAT	0	2	2	n	n
tag np593	CATGCTTGCTACCGA	0	2	2	n	n
tag np594	CATGCTTTACTAGCC	0	2	2	n	n
tag np595	CATGCTTTTTGGTGG	0	2	2	n	n
tag np596	CATGGAAAATGCGGC	0	2	2	n	n
tag np597	CATGGAACCTTCCGT	0	2	2	n	n
tag np598	CATGGAAGTATGTTG	0	2	2	n	n
tag np599	CATGGACCTGGTGAT	0	2	2	n	n
tag np600	CATGGACTACGAAAT	0	2	2	n	n
tag np601	CATGGAGCGTTCGGT	0	2	2	n	n
tag np602	CATGGAGCTTCGGTC	0	2	2	n	n
tag np603	CATGGAGTGGTCGTG	0	2	2	n	n
tag np604	CATGGATACAAGTTT	0	2	2	n	n
tag np605	CATGGATAGTTGGGG	0	2	2	n	n
tag np606	CATGGATAGTTGGGT	0	2	2	n	n
tag np607	CATGGATATGGCCGA	0	2	2	n	n
tag np608	CATGGATCTATCGGC	0	2	2	n	n
tag np609	CATGGATGAATCGGA	0	2	2	n	n
tag np610	CATGGATGCGTACGC	0	2	2	n	n
tag np611	CATGGATTAACGCCG	0	2	2	n	n
tag np612	CATGGATTGGTTGGT	0	2	2	n	n
tag np613	CATGGATTGTGTGAT	0	2	2	n	n
tag np614	CATGGATTGTTTTGG	0	2	2	n	n
tag np615	CATGGATTTAACGGC	0	2	2	n	n
tag np616	CATGGATTTACCGCC	0	2	2	n	n
tag np617	CATGGCAACAACCTT	0	2	2	n	n
tag np618	CATGGCAACTAACAC	0	2	2	n	n
tag np619	CATGGCATTTGTCGT	0	2	2	n	n
tag np620	CATGGCCATAGCTGT	0	2	2	n	n
tag np621	CATGGCCATTTGTGG	0	2	2	n	n
tag np622	CATGGCCCTGCGGGG	0	2	2	n	n
tag np623	CATGGCCGCATAGGT	0	2	2	n	n
tag np624	CATGGCCGTTATTAG	0	2	2	n	n
tag np625	CATGGCCGTTCTTAT	0	2	2	n	n
tag np626	CATGGCGATAAGCGA	0	2	2	n	n
tag np627	CATGGCGATGCGGGG	0	2	2	n	n
tag np628	CATGGCGCTGCAGGG	0	2	2	n	n
tag np629	CATGGCGGAAAGCAC	0	2	2	n	n
tag np630	CATGGCGTAACCGAA	0	2	2	n	n
tag np631	CATGGCGTCTTGCTT	0	2	2	n	n
tag np632	CATGGCGTTATCAAG	0	2	2	n	n
tag np633	CATGGCTGATACTTC	0	2	2	n	n
tag np634	CATGGCTTCCCGGCT	0	2	2	n	n
tag np635	CATGGGAAAAACCTT	0	2	2	n	n
tag np636	CATGGGAACAATCTT	0	2	2	n	n
tag np637	CATGGGATTAGGTCT	0	2	2	n	n
tag np638	CATGGGATTAGGTGA	0	2	2	n	n
tag np639	CATGGGATTCAGTCT	0	2	2	n	n
tag np640	CATGGGCAACCACTG	0	2	2	n	n
tag np641	CATGGGCTTAAATAC	0	2	2	n	n
tag np642	CATGGGCTTCCGTCT	0	2	2	n	n
tag np643	CATGGGGGAGAGTCT	0	2	2	n	n
tag np644	CATGGGGGAGGAGAT	0	2	2	n	n
tag np645	CATGGGTAGAAAGCC	0	2	2	n	n
tag np646	CATGGGTGTAACTGA	0	2	2	n	n
tag np647	CATGGTAAAGGTGTC	0	2	2	n	n
tag np648	CATGGTAAATGAGTC	0	2	2	n	n
tag np649	CATGGTACAGGAGTC	0	2	2	n	n
tag np650	CATGGTCATAATGCC	0	2	2	n	n
tag np651	CATGGTCATAGCGGT	0	2	2	n	n
tag np652	CATGGTCCTGACAAC	0	2	2	n	n
tag np653	CATGGTCGTTTCCAG	0	2	2	n	n
tag np654	CATGGTGAAGGAGTC	0	2	2	n	n
tag np655	CATGGTGACGTTGTT	0	2	2	n	n
tag np656	CATGGTGACTAAATT	0	2	2	n	n
tag np657	CATGGTGATGTACAA	0	2	2	n	n
tag np658	CATGGTGCTTTTGGA	0	2	2	n	n
tag np659	CATGGTGTACCGGTG	0	2	2	n	n
tag np660	CATGGTTATGGATAC	0	2	2	n	n
tag np661	CATGGTTGCAACAGG	0	2	2	n	n
tag np662	CATGGTTGCATAATC	0	2	2	n	n
tag np663	CATGGTTTCGGTGTG	0	2	2	n	n
tag np664	CATGTAAACGTATCG	0	2	2	n	n
tag np665	CATGTAAAGGAGTCC	0	2	2	n	n
tag np666	CATGTAACACCCAAC	0	2	2	n	n
tag np667	CATGTAACATCGAGA	0	2	2	n	n
tag np668	CATGTAACTTAGTTC	0	2	2	n	n
tag np669	CATGTACATATTAGG	0	2	2	n	n
tag np670	CATGTACGCCGGGGC	0	2	2	n	n
tag np671	CATGTACTAATAATC	0	2	2	n	n
tag np672	CATGTACTCCATCGG	0	2	2	n	n
tag np673	CATGTATATAAACGA	0	2	2	n	n
tag np674	CATGTATGAATTCAA	0	2	2	n	n
tag np675	CATGTATGGCTGGAT	0	2	2	n	n
tag np676	CATGTATGGTAGCAA	0	2	2	n	n
tag np677	CATGTATTGTAGGCA	0	2	2	n	n
tag np678	CATGTATTTTTCCTG	0	2	2	n	n
tag np679	CATGTCACAATCGTT	0	2	2	n	n
tag np680	CATGTCCAACTTGCA	0	2	2	n	n
tag np681	CATGTCCACCTTCCC	0	2	2	n	n
tag np682	CATGTCCTTAGTAGG	0	2	2	n	n
tag np683	CATGTCTTGTTGTAT	0	2	2	n	n
tag np684	CATGTCTTTCCGCCC	0	2	2	n	n
tag np685	CATGTCTTTTGGTGG	0	2	2	n	n
tag np686	CATGTGCAAGTCCGG	0	2	2	n	n
tag np687	CATGTGCGGCAGGAG	0	2	2	n	n
tag np688	CATGTGCGTGCAACT	0	2	2	n	n
tag np689	CATGTGGTACTGGAT	0	2	2	n	n
tag np690	CATGTTAAATAGGTA	0	2	2	n	n
tag np691	CATGTTCCTCCTCGG	0	2	2	n	n
tag np692	CATGTTGAGAAGGGT	0	2	2	n	n
tag np693	CATGTTGGGCCATTA	0	2	2	n	n
tag np694	CATGTTTAATTACGG	0	2	2	n	n
tag np695	CATGTTTGGAGTTCT	0	2	2	n	n
tag np696	CATGTTTGTCGGATA	0	2	2	n	n
tag np697	CATGTTTTCAGCGAT	0	2	2	n	n
tag np698	CATGAAAAATACGCG	1	1	2	n	n
tag np699	CATGAAAATTTTCGG	1	1	2	n	n
tag np700	CATGAAACGAAGCAC	1	1	2	n	n
tag np701	CATGAAATCACGGGC	1	1	2	n	n
tag np702	CATGAAATTCTGCTG	1	1	2	n	n
tag np703	CATGAACAGTTCCGG	1	1	2	n	n
tag np704	CATGAACAGTTCCGT	1	1	2	n	n
tag np705	CATGAACCAGGGTGT	1	1	2	n	n
tag np706	CATGAACCTGGAAGC	1	1	2	n	n
tag np707	CATGAACCTGGAATC	1	1	2	n	n
tag np708	CATGAACCTTGTCTA	1	1	2	n	n
tag np709	CATGAAGAAGGGCTG	1	1	2	n	n
tag np710	CATGAAGAGGAAGGG	1	1	2	n	n
tag np711	CATGAAGCAGGGCGG	1	1	2	n	n
tag np712	CATGAAGCTGGGTGT	1	1	2	n	n
tag np713	CATGAAGTTTGTGGA	1	1	2	n	n
tag np714	CATGAATGAATCCCA	1	1	2	n	n
tag np715	CATGAATGACCTATA	1	1	2	n	n
tag np716	CATGAATGTCTCCAA	1	1	2	n	n
tag np717	CATGAATTGGGTTAG	1	1	2	n	n
tag np718	CATGACCGAACAATG	1	1	2	n	n
tag np719	CATGACGCATAATTT	1	1	2	n	n
tag np720	CATGACGGACTGGTT	1	1	2	n	n
tag np721	CATGACTAAAGCGAC	1	1	2	n	n
tag np722	CATGAGAATTCTATA	1	1	2	n	n
tag np723	CATGAGCGCGCATCT	1	1	2	n	n
tag np724	CATGAGCGGATAACG	1	1	2	n	n
tag np725	CATGAGGACTGTCAG	1	1	2	n	n
tag np726	CATGAGTGTCCCCAA	1	1	2	n	n
tag np727	CATGAGTTCAACCTG	1	1	2	n	n
tag np728	CATGATACACACTAT	1	1	2	n	n
tag np729	CATGATAGATGTTCA	1	1	2	n	n
tag np730	CATGATATAACAATC	1	1	2	n	n
tag np731	CATGATATGAGCGGC	1	1	2	n	n
tag np732	CATGATATGAGTGCG	1	1	2	n	n
tag np733	CATGATCACTGGCAG	1	1	2	n	n
tag np734	CATGATCTGAGTCCG	1	1	2	n	n
tag np735	CATGATCTTAGTTCA	1	1	2	n	n
tag np736	CATGATGAAATTGCC	1	1	2	n	n
tag np737	CATGATGCAACTACG	1	1	2	n	n
tag np738	CATGATGGAGCTTCA	1	1	2	n	n
tag np739	CATGATTATGCCAAG	1	1	2	n	n
tag np740	CATGATTGGTATTGT	1	1	2	n	n
tag np741	CATGCAAACATAGCA	1	1	2	n	n
tag np742	CATGCAAATGACCTC	1	1	2	n	n
tag np743	CATGCAACTAGCTGG	1	1	2	n	n
tag np744	CATGCAAGTTTTCGT	1	1	2	n	n
tag np745	CATGCACGTTTTGAC	1	1	2	n	n
tag np746	CATGCAGATATCCAT	1	1	2	n	n
tag np747	CATGCATTAGACAAC	1	1	2	n	n
tag np748	CATGCCCACCCTGGT	1	1	2	n	n
tag np749	CATGCCCAGGCCATC	1	1	2	n	n
tag np750	CATGCCCTCGGGGGC	1	1	2	n	n
tag np751	CATGCGAGGCGGCGG	1	1	2	n	n
tag np752	CATGCGAGGGGATGG	1	1	2	n	n
tag np753	CATGCGCGGAGAACG	1	1	2	n	n
tag np754	CATGCGCGTACTTCT	1	1	2	n	n
tag np755	CATGCGGGAACAACA	1	1	2	n	n
tag np756	CATGCGTCTTCCAGA	1	1	2	n	n
tag np757	CATGCGTGTACTTAT	1	1	2	n	n
tag np758	CATGCGTTGTTCCAG	1	1	2	n	n
tag np759	CATGCTAGAAGAATC	1	1	2	n	n
tag np760	CATGCTCGAGCGGCT	1	1	2	n	n
tag np761	CATGCTCTAGCGGCC	1	1	2	n	n
tag np762	CATGCTGATACTGAT	1	1	2	n	n
tag np763	CATGCTGCAAAGCGT	1	1	2	n	n
tag np764	CATGCTGCGCATTGG	1	1	2	n	n
tag np765	CATGCTTTTGATGAG	1	1	2	n	n
tag np766	CATGGAAAAACGCTG	1	1	2	n	n
tag np767	CATGGAAATTCACCC	1	1	2	n	n
tag np768	CATGGAAGTAGTGAG	1	1	2	n	n
tag np769	CATGGAAGTATGTGG	1	1	2	n	n
tag np770	CATGGAATGGATTAG	1	1	2	n	n
tag np771	CATGGATTGCTCGTG	1	1	2	n	n
tag np772	CATGGCATCTGCGGC	1	1	2	n	n
tag np773	CATGGCATTCTGTTT	1	1	2	n	n
tag np774	CATGGCGATCTCCTG	1	1	2	n	n
tag np775	CATGGCGCTGCGGGT	1	1	2	n	n
tag np776	CATGGCGGCCGGTTG	1	1	2	n	n
tag np777	CATGGCGTTACCAGC	1	1	2	n	n
tag np778	CATGGCTGTCTACCG	1	1	2	n	n
tag np779	CATGGGAACAACCGC	1	1	2	n	n
tag np780	CATGGGAACAACGCT	1	1	2	n	n
tag np781	CATGGGAGTAATATC	1	1	2	n	n
tag np782	CATGGGATTCGGTGG	1	1	2	n	n
tag np783	CATGGGCTTCGGTCC	1	1	2	n	n
tag np784	CATGGGCTTCGGTGT	1	1	2	n	n
tag np785	CATGGGGAAGGCAGA	1	1	2	n	n
tag np786	CATGGGGGAGCAGCC	1	1	2	n	n
tag np787	CATGGGTAATAAAGG	1	1	2	n	n
tag np788	CATGGGTTAATAAAT	1	1	2	n	n
tag np789	CATGGTACGGGTGGG	1	1	2	n	n
tag np790	CATGGTACGGTTAAA	1	1	2	n	n
tag np791	CATGGTCACAGCTGT	1	1	2	n	n
tag np792	CATGGTCGTAAATAG	1	1	2	n	n
tag np793	CATGGTGACCAAGAA	1	1	2	n	n
tag np794	CATGGTGACGCTGTG	1	1	2	n	n
tag np795	CATGGTGACTAACTT	1	1	2	n	n
tag np796	CATGGTGACTCTGTG	1	1	2	n	n
tag np797	CATGGTGCACCAATG	1	1	2	n	n
tag np798	CATGGTGCACCACTG	1	1	2	n	n
tag np799	CATGGTGCACCAGTA	1	1	2	n	n
tag np800	CATGGTGGCTTCCAG	1	1	2	n	n
tag np801	CATGGTGTAATAGAC	1	1	2	n	n
tag np802	CATGGTGTAATCAAT	1	1	2	n	n
tag np803	CATGGTGTAATGAAT	1	1	2	n	n
tag np804	CATGGTGTTTAAGTG	1	1	2	n	n
tag np805	CATGGTTAATAAATC	1	1	2	n	n
tag np806	CATGTAAACTGACTG	1	1	2	n	n
tag np807	CATGTAACGACGCGG	1	1	2	n	n
tag np808	CATGTAAGTTGTAGG	1	1	2	n	n
tag np809	CATGTAAGTTTCACT	1	1	2	n	n
tag np810	CATGTAATCTATATA	1	1	2	n	n
tag np811	CATGTAATTATGTAG	1	1	2	n	n
tag np812	CATGTACATATTTGG	1	1	2	n	n
tag np813	CATGTACTAATTCGG	1	1	2	n	n
tag np814	CATGTACTTATTAGC	1	1	2	n	n
tag np815	CATGTAGTAAACAAA	1	1	2	n	n
tag np816	CATGTAGTGACGGGT	1	1	2	n	n
tag np817	CATGTATAAATCAAA	1	1	2	n	n
tag np818	CATGTATTACGCGGC	1	1	2	n	n
tag np819	CATGTATTTGTTAAG	1	1	2	n	n
tag np820	CATGTCGTCCCCGTG	1	1	2	n	n
tag np821	CATGTGAAGATGCGC	1	1	2	n	n
tag np822	CATGTGATGTGAGAT	1	1	2	n	n
tag np823	CATGTGCAAGTCAGG	1	1	2	n	n
tag np824	CATGTTAATGCTGGC	1	1	2	n	n
tag np825	CATGTTCATATATCT	1	1	2	n	n
tag np826	CATGTTCCAGGAGGA	1	1	2	n	n
tag np827	CATGTTCCAGTGACA	1	1	2	n	n
tag np828	CATGTTGCCGCTACG	1	1	2	n	n
tag np829	CATGTTTAAAGCAGC	1	1	2	n	n
tag np830	CATGTTTAACGCGAA	1	1	2	n	n
tag np831	CATGTTTGCAACCCG	1	1	2	n	n
tag np832	CATGTTTTAAAATGG	1	1	2	n	n
tag np833	CATGTTTTTTTTGGT	1	1	2	n	n
tag np834	CATGAAAACTACAAG	2	0	2	n	n
tag np835	CATGAACAGTTCGCT	2	0	2	n	n
tag np836	CATGAACCAGTTCCG	2	0	2	n	n
tag np837	CATGACATCAAGGTC	2	0	2	n	n
tag np838	CATGACGAGGTTCTT	2	0	2	n	n
tag np839	CATGAGATAATGTAG	2	0	2	n	n
tag np840	CATGAGCCTCACATC	2	0	2	n	n
tag np841	CATGAGCGGACAACG	2	0	2	n	n
tag np842	CATGATAGGTGTTCA	2	0	2	n	n
tag np843	CATGATATTTGGAAC	2	0	2	n	n
tag np844	CATGATCAGTTAGGG	2	0	2	n	n
tag np845	CATGATGATAGCCGG	2	0	2	n	n
tag np846	CATGCAAAAATACAA	2	0	2	n	n
tag np847	CATGCAAACTAGGAG	2	0	2	n	n
tag np848	CATGCAAAGTACTAA	2	0	2	n	n
tag np849	CATGCAATACTTACA	2	0	2	n	n
tag np850	CATGCACTTATAACA	2	0	2	n	n
tag np851	CATGCAGCGATCTGG	2	0	2	n	n
tag np852	CATGCCGCGCTGGGG	2	0	2	n	n
tag np853	CATGCCGCTAGATAA	2	0	2	n	n
tag np854	CATGCCGGTTCGATA	2	0	2	n	n
tag np855	CATGCGAGGAGATGG	2	0	2	n	n
tag np856	CATGCGAGGCAATGG	2	0	2	n	n
tag np857	CATGCGAGGCGAGGG	2	0	2	n	n
tag np858	CATGCGCGTCAAACT	2	0	2	n	n
tag np859	CATGCGTTATTTGAG	2	0	2	n	n
tag np860	CATGCGTTGTTCCCG	2	0	2	n	n
tag np861	CATGCTCGTTTTAAG	2	0	2	n	n
tag np862	CATGCTTGAACTTGT	2	0	2	n	n
tag np863	CATGCTTGATGCATA	2	0	2	n	n
tag np864	CATGGATCGTTGCGT	2	0	2	n	n
tag np865	CATGGCCAACCTGGG	2	0	2	n	n
tag np866	CATGGCGACAAACTT	2	0	2	n	n
tag np867	CATGGCGACAAGCTT	2	0	2	n	n
tag np868	CATGGCGACCAGCTA	2	0	2	n	n
tag np869	CATGGCGACGCTCTT	2	0	2	n	n
tag np870	CATGGCGACTAACTT	2	0	2	n	n
tag np871	CATGGCGTCAAGCTT	2	0	2	n	n
tag np872	CATGGGATTCTGTCT	2	0	2	n	n
tag np873	CATGGGCTTCAGTCT	2	0	2	n	n
tag np874	CATGGGCTTCGGTGC	2	0	2	n	n
tag np875	CATGGGGAAATCTGC	2	0	2	n	n
tag np876	CATGGGGTAAAGGTG	2	0	2	n	n
tag np877	CATGGTGGATTTCTT	2	0	2	n	n
tag np878	CATGGTGGTAAACGA	2	0	2	n	n
tag np879	CATGGTGTAACAACT	2	0	2	n	n
tag np880	CATGGTGTAATAGCT	2	0	2	n	n
tag np881	CATGGTGTAATAGGC	2	0	2	n	n
tag np882	CATGTAATAACACTG	2	0	2	n	n
tag np883	CATGTACATTATAGG	2	0	2	n	n
tag np884	CATGTACCTACCGCA	2	0	2	n	n
tag np885	CATGTACGCCTGCGG	2	0	2	n	n
tag np886	CATGTACGTACCACA	2	0	2	n	n
tag np887	CATGTAGAAAGAAAG	2	0	2	n	n
tag np888	CATGTAGAAAGATCC	2	0	2	n	n
tag np889	CATGTAGAGTTTAGG	2	0	2	n	n
tag np890	CATGTATCGACGGGT	2	0	2	n	n
tag np891	CATGTGAACTATGCG	2	0	2	n	n
tag np892	CATGTGGCAGGAAGG	2	0	2	n	n
tag np893	CATGTGTTTCGGGCG	2	0	2	n	n
tag np894	CATGTTGCCGGTAGC	2	0	2	n	n
tag np895	CATGTTTGATTCCTG	2	0	2	n	n
tag np896	CATGTTTTTGTTACG	2	0	2	n	n
tag np897	CATGAAAAATACACA	0	2	2	n	y
tag np898	CATGAAAAATAGTTT	0	2	2	n	y
tag np899	CATGAAAACATCGCA	0	2	2	n	y
tag np900	CATGAAAACTTTTCC	0	2	2	n	y
tag np901	CATGAAAATTTTCAT	0	2	2	n	y
tag np902	CATGAAACAGGGTGT	0	2	2	n	y
tag np903	CATGAAACATACAAG	0	2	2	n	y
tag np904	CATGAAACCGTTCCT	0	2	2	n	y
tag np905	CATGAAACTTTTGCG	0	2	2	n	y
tag np906	CATGAAAGATTATGA	0	2	2	n	y
tag np907	CATGAAAGGTTTCCT	0	2	2	n	y
tag np908	CATGAAAGTTTTCGT	0	2	2	n	y
tag np909	CATGAAATGGTTTTA	0	2	2	n	y
tag np910	CATGAAATGTATTCT	0	2	2	n	y
tag np911	CATGAAATGTGTGTG	0	2	2	n	y
tag np912	CATGAAATTTAGTTT	0	2	2	n	y
tag np913	CATGAACAATACAAG	0	2	2	n	y
tag np914	CATGAACACCCCAAA	0	2	2	n	y
tag np915	CATGAAGAAAGCAGT	0	2	2	n	y
tag np916	CATGAAGAGTGTGTG	0	2	2	n	y
tag np917	CATGAAGATCAAAAC	0	2	2	n	y
tag np918	CATGAAGCAAAGAAG	0	2	2	n	y
tag np919	CATGAAGCCTGAAGT	0	2	2	n	y
tag np920	CATGAAGCGGGCGGT	0	2	2	n	y
tag np921	CATGAAGGACAATGG	0	2	2	n	y
tag np922	CATGAAGGATTTTGA	0	2	2	n	y
tag np923	CATGAATAATAAACA	0	2	2	n	y
tag np924	CATGAATATGTAATG	0	2	2	n	y
tag np925	CATGAATCGCATCAG	0	2	2	n	y
tag np926	CATGAATGTTTTTTC	0	2	2	n	y
tag np927	CATGACAAATATAAA	0	2	2	n	y
tag np928	CATGACACGTTTGGT	0	2	2	n	y
tag np929	CATGACACTTTTGCT	0	2	2	n	y
tag np930	CATGACATCAAAATC	0	2	2	n	y
tag np931	CATGACCGATCGGGG	0	2	2	n	y
tag np932	CATGACCTCGGTTTG	0	2	2	n	y
tag np933	CATGACGCTTTTGTT	0	2	2	n	y
tag np934	CATGAGAAGGGCTAT	0	2	2	n	y
tag np935	CATGAGATGAGTTCA	0	2	2	n	y
tag np936	CATGAGCAGCATCAG	0	2	2	n	y
tag np937	CATGAGCGGAGAGTG	0	2	2	n	y
tag np938	CATGAGGAAATTGCA	0	2	2	n	y
tag np939	CATGAGGAGCTTTTT	0	2	2	n	y
tag np940	CATGAGGAGTTGGAG	0	2	2	n	y
tag np941	CATGAGGTTGATCAG	0	2	2	n	y
tag np942	CATGAGTTCAGTTAT	0	2	2	n	y
tag np943	CATGATAAGCTTGGT	0	2	2	n	y
tag np944	CATGATAGTGAGAAA	0	2	2	n	y
tag np945	CATGATCTAGAGTTC	0	2	2	n	y
tag np946	CATGATCTGAGTGGA	0	2	2	n	y
tag np947	CATGATCTTCTTCGC	0	2	2	n	y
tag np948	CATGATGAAATGTTA	0	2	2	n	y
tag np949	CATGATGCATAACTT	0	2	2	n	y
tag np950	CATGATGCGCATTGC	0	2	2	n	y
tag np951	CATGATGGAAATGGT	0	2	2	n	y
tag np952	CATGATGGATGGTGT	0	2	2	n	y
tag np953	CATGATGGCCAAGAA	0	2	2	n	y
tag np954	CATGATGGCGTACAT	0	2	2	n	y
tag np955	CATGATGGGAGTGAG	0	2	2	n	y
tag np956	CATGATGTGAATTCA	0	2	2	n	y
tag np957	CATGATGTGGCTCGG	0	2	2	n	y
tag np958	CATGATGTTCTCAAA	0	2	2	n	y
tag np959	CATGATGTTTGTATA	0	2	2	n	y
tag np960	CATGATTAAATTGCA	0	2	2	n	y
tag np961	CATGATTCTAATAAC	0	2	2	n	y
tag np962	CATGATTTGATTCAA	0	2	2	n	y
tag np963	CATGATTTGTGTTCA	0	2	2	n	y
tag np964	CATGCAAAACAAATA	0	2	2	n	y
tag np965	CATGCAAGTGGTAAT	0	2	2	n	y
tag np966	CATGCAATAATAACG	0	2	2	n	y
tag np967	CATGCAATAGTTGTT	0	2	2	n	y
tag np968	CATGCACGAACGTGA	0	2	2	n	y
tag np969	CATGCAGCACCGACT	0	2	2	n	y
tag np970	CATGCAGCGAGATGG	0	2	2	n	y
tag np971	CATGCAGCTTACTGC	0	2	2	n	y
tag np972	CATGCAGGTGGTGGA	0	2	2	n	y
tag np973	CATGCAGTTGATTGC	0	2	2	n	y
tag np974	CATGCCAACAAACAC	0	2	2	n	y
tag np975	CATGCCAAGATATTG	0	2	2	n	y
tag np976	CATGCCCCCGTGCCT	0	2	2	n	y
tag np977	CATGCCCCGTAGCGG	0	2	2	n	y
tag np978	CATGCCGTACCTTTC	0	2	2	n	y
tag np979	CATGCCGTGATTCGA	0	2	2	n	y
tag np980	CATGCCTTTCGCGAC	0	2	2	n	y
tag np981	CATGCCTTTTTTCTA	0	2	2	n	y
tag np982	CATGCGCCAGCGGTG	0	2	2	n	y
tag np983	CATGCGCGACACTCT	0	2	2	n	y
tag np984	CATGCGCTCGATTAG	0	2	2	n	y
tag np985	CATGCGGATGCAATT	0	2	2	n	y
tag np986	CATGCGTACGTCCCA	0	2	2	n	y
tag np987	CATGCGTGCTTGTTT	0	2	2	n	y
tag np988	CATGCGTTGTTCTTG	0	2	2	n	y
tag np989	CATGCGTTTACAGTA	0	2	2	n	y
tag np990	CATGCTAAAGTTAGA	0	2	2	n	y
tag np991	CATGCTATTACCTAA	0	2	2	n	y
tag np992	CATGCTCGCGGCTCA	0	2	2	n	y
tag np993	CATGCTGTCGTGATA	0	2	2	n	y
tag np994	CATGGAAAAAAAATG	0	2	2	n	y
tag np995	CATGGAAAACCAGTT	0	2	2	n	y
tag np996	CATGGAAAGTAACGT	0	2	2	n	y
tag np997	CATGGAACGGGCGAG	0	2	2	n	y
tag np998	CATGGAAGTGACTCT	0	2	2	n	y
tag np999	CATGGAGAAATATAG	0	2	2	n	y
tag np1000	CATGGAGAAGGCGGC	0	2	2	n	y
tag np1001	CATGGAGAGAGAGCT	0	2	2	n	y
tag np1002	CATGGAGATGGGTCC	0	2	2	n	y
tag np1003	CATGGAGCAGCGTAC	0	2	2	n	y
tag np1004	CATGGAGTAATATTG	0	2	2	n	y
tag np1005	CATGGAGTATCTGAA	0	2	2	n	y
tag np1006	CATGGATAGTTTGGT	0	2	2	n	y
tag np1007	CATGGATCGTTAAGT	0	2	2	n	y
tag np1008	CATGGATGAAAAACA	0	2	2	n	y
tag np1009	CATGGATGGTTGGGT	0	2	2	n	y
tag np1010	CATGGATTTATAGCC	0	2	2	n	y
tag np1011	CATGGCCATTGACAA	0	2	2	n	y
tag np1012	CATGGCGCCGGAGCG	0	2	2	n	y
tag np1013	CATGGCGCTGCCGGG	0	2	2	n	y
tag np1014	CATGGCGTTCACGGT	0	2	2	n	y
tag np1015	CATGGCGTTGCAATG	0	2	2	n	y
tag np1016	CATGGCTTCGGAATT	0	2	2	n	y
tag np1017	CATGGGAAACAAAAA	0	2	2	n	y
tag np1018	CATGGGAAAGAAGCG	0	2	2	n	y
tag np1019	CATGGGACTAGATTG	0	2	2	n	y
tag np1020	CATGGGCAGCAGGTC	0	2	2	n	y
tag np1021	CATGGGCAGTACCTG	0	2	2	n	y
tag np1022	CATGGGCTAAGTGTA	0	2	2	n	y
tag np1023	CATGGGGCGGGATTT	0	2	2	n	y
tag np1024	CATGGTAAACCATTA	0	2	2	n	y
tag np1025	CATGGTAAACGAATC	0	2	2	n	y
tag np1026	CATGGTAACGTTCCT	0	2	2	n	y
tag np1027	CATGGTAATGTGGCT	0	2	2	n	y
tag np1028	CATGGTATTTTTGCT	0	2	2	n	y
tag np1029	CATGGTCACACACAT	0	2	2	n	y
tag np1030	CATGGTCAGTCGGAA	0	2	2	n	y
tag np1031	CATGGTCGGTGCTGC	0	2	2	n	y
tag np1032	CATGGTGCGCGTCTA	0	2	2	n	y
tag np1033	CATGGTGCTCTTGGG	0	2	2	n	y
tag np1034	CATGGTGGGCATTGC	0	2	2	n	y
tag np1035	CATGGTGGTGAGCAA	0	2	2	n	y
tag np1036	CATGGTGTGGTTTTG	0	2	2	n	y
tag np1037	CATGGTTAATAGTGG	0	2	2	n	y
tag np1038	CATGGTTGAAAGAAA	0	2	2	n	y
tag np1039	CATGGTTGAATAAAT	0	2	2	n	y
tag np1040	CATGGTTGACCAGTG	0	2	2	n	y
tag np1041	CATGGTTGTAAATGC	0	2	2	n	y
tag np1042	CATGTAAAAATTCCG	0	2	2	n	y
tag np1043	CATGTAAAGGTTTTA	0	2	2	n	y
tag np1044	CATGTACGAATTGGA	0	2	2	n	y
tag np1045	CATGTATGGGGGAGG	0	2	2	n	y
tag np1046	CATGTATGTATAAGT	0	2	2	n	y
tag np1047	CATGTCCTCATTGAA	0	2	2	n	y
tag np1048	CATGTCCTCTTAAAA	0	2	2	n	y
tag np1049	CATGTCCTTCATCAT	0	2	2	n	y
tag np1050	CATGTCGATCTGATC	0	2	2	n	y
tag np1051	CATGTCTCAAACATA	0	2	2	n	y
tag np1052	CATGTCTTTTGTGAC	0	2	2	n	y
tag np1053	CATGTGAAATATACA	0	2	2	n	y
tag np1054	CATGTGATCGTGTAC	0	2	2	n	y
tag np1055	CATGTGCAAAGAACT	0	2	2	n	y
tag np1056	CATGTGCGTGCCGCT	0	2	2	n	y
tag np1057	CATGTGCTGTATGGG	0	2	2	n	y
tag np1058	CATGTGCTTGCAAAG	0	2	2	n	y
tag np1059	CATGTGGCGGTGATG	0	2	2	n	y
tag np1060	CATGTGGTTTTGGTT	0	2	2	n	y
tag np1061	CATGTGTACGTCTAT	0	2	2	n	y
tag np1062	CATGTGTCGGTTCAA	0	2	2	n	y
tag np1063	CATGTGTCTGTGTTT	0	2	2	n	y
tag np1064	CATGTGTGGCTTAAT	0	2	2	n	y
tag np1065	CATGTGTGTATCTTT	0	2	2	n	y
tag np1066	CATGTGTGTGTGCTC	0	2	2	n	y
tag np1067	CATGTGTTGGAATAC	0	2	2	n	y
tag np1068	CATGTTCCCGCACCA	0	2	2	n	y
tag np1069	CATGTTGATTATATG	0	2	2	n	y
tag np1070	CATGTTGCACAGTAG	0	2	2	n	y
tag np1071	CATGTTGGGATCGAG	0	2	2	n	y
tag np1072	CATGTTTAAACCGAA	0	2	2	n	y
tag np1073	CATGTTTCGGGAGAA	0	2	2	n	y
tag np1074	CATGTTTGAACGTAA	0	2	2	n	y
tag np1075	CATGTTTGCAACCCT	0	2	2	n	y
tag np1076	CATGTTTTAAGCAAA	0	2	2	n	y
tag np1077	CATGTTTTACAGCTC	0	2	2	n	y
tag np1078	CATGTTTTATGCAAG	0	2	2	n	y
tag np1079	CATGAAAAATGCGGC	1	1	2	n	y
tag np1080	CATGAAAAGAGTAAC	1	1	2	n	y
tag np1081	CATGAAATATTAACG	1	1	2	n	y
tag np1082	CATGAAATGTTATCT	1	1	2	n	y
tag np1083	CATGAACAATGAAGT	1	1	2	n	y
tag np1084	CATGAACACCCAATG	1	1	2	n	y
tag np1085	CATGAAGCAGAGAGA	1	1	2	n	y
tag np1086	CATGAAGCAGGGTGG	1	1	2	n	y
tag np1087	CATGAAGGTGTGTGG	1	1	2	n	y
tag np1088	CATGAATATTTTTAT	1	1	2	n	y
tag np1089	CATGAATGTTAGGTC	1	1	2	n	y
tag np1090	CATGAATTGAAATAC	1	1	2	n	y
tag np1091	CATGACAAATAACGG	1	1	2	n	y
tag np1092	CATGACGCGGCAGGA	1	1	2	n	y
tag np1093	CATGACTTTCTGTTT	1	1	2	n	y
tag np1094	CATGAGAAATACAAT	1	1	2	n	y
tag np1095	CATGATAGTGACCGG	1	1	2	n	y
tag np1096	CATGATCACGATGTT	1	1	2	n	y
tag np1097	CATGATCTGACTGTC	1	1	2	n	y
tag np1098	CATGATCTGATTTCT	1	1	2	n	y
tag np1099	CATGATTACGTCAAG	1	1	2	n	y
tag np1100	CATGATTTAAGTTCA	1	1	2	n	y
tag np1101	CATGATTTGAGTTTA	1	1	2	n	y
tag np1102	CATGATTTGGGTTCA	1	1	2	n	y
tag np1103	CATGCAGTTAAAATG	1	1	2	n	y
tag np1104	CATGCCAACGCCGTC	1	1	2	n	y
tag np1105	CATGCCAATGTGTCT	1	1	2	n	y
tag np1106	CATGCCCAACTAGCG	1	1	2	n	y
tag np1107	CATGCCCCCCCATCG	1	1	2	n	y
tag np1108	CATGCCGAAAACCTG	1	1	2	n	y
tag np1109	CATGCGAACCGATCG	1	1	2	n	y
tag np1110	CATGCGAGGCTATGG	1	1	2	n	y
tag np1111	CATGCGCCAGATCCG	1	1	2	n	y
tag np1112	CATGCTAGAAGAAAG	1	1	2	n	y
tag np1113	CATGCTGTGAAGATT	1	1	2	n	y
tag np1114	CATGCTTAACGCGTG	1	1	2	n	y
tag np1115	CATGCTTCACACGCT	1	1	2	n	y
tag np1116	CATGCTTTAATCACA	1	1	2	n	y
tag np1117	CATGGAAAAAAGGCG	1	1	2	n	y
tag np1118	CATGGAAAAAAGTTC	1	1	2	n	y
tag np1119	CATGGAACAGCTTAA	1	1	2	n	y
tag np1120	CATGGACACGACTGG	1	1	2	n	y
tag np1121	CATGGAGGAAATGTG	1	1	2	n	y
tag np1122	CATGGATTGTTTGGG	1	1	2	n	y
tag np1123	CATGGCACAACCAGC	1	1	2	n	y
tag np1124	CATGGCGACATTCTT	1	1	2	n	y
tag np1125	CATGGCGGATGTGGC	1	1	2	n	y
tag np1126	CATGGGCGATTGAGC	1	1	2	n	y
tag np1127	CATGGGTTTGAGTTT	1	1	2	n	y
tag np1128	CATGGTAACGTTGCG	1	1	2	n	y
tag np1129	CATGGTAAGGAAAAC	1	1	2	n	y
tag np1130	CATGGTGACAAATAC	1	1	2	n	y
tag np1131	CATGGTGACGCTGCT	1	1	2	n	y
tag np1132	CATGGTGGATTTCGG	1	1	2	n	y
tag np1133	CATGGTGTACTAAAT	1	1	2	n	y
tag np1134	CATGGTTAAGTTTAT	1	1	2	n	y
tag np1135	CATGGTTCTGTGTAT	1	1	2	n	y
tag np1136	CATGGTTGGTTCGGT	1	1	2	n	y
tag np1137	CATGTAAAACTTGAA	1	1	2	n	y
tag np1138	CATGTAAAGAACAGT	1	1	2	n	y
tag np1139	CATGTAAAGCAGAAC	1	1	2	n	y
tag np1140	CATGTAACAATTCAA	1	1	2	n	y
tag np1141	CATGTAATCGAAAAA	1	1	2	n	y
tag np1142	CATGTAATGAGAAAC	1	1	2	n	y
tag np1143	CATGTACGGCATCGG	1	1	2	n	y
tag np1144	CATGTACGGCTAGCG	1	1	2	n	y
tag np1145	CATGTACTGTGTAGG	1	1	2	n	y
tag np1146	CATGTGAAAATGGGG	1	1	2	n	y
tag np1147	CATGTGAGATGTTTT	1	1	2	n	y
tag np1148	CATGTGATGTGTGGA	1	1	2	n	y
tag np1149	CATGTGCAAGGGGGA	1	1	2	n	y
tag np1150	CATGTGGTTTGATGT	1	1	2	n	y
tag np1151	CATGTGTGATTGTGT	1	1	2	n	y
tag np1152	CATGTGTGCAGAAAC	1	1	2	n	y
tag np1153	CATGTGTGTGCGATT	1	1	2	n	y
tag np1154	CATGTGTGTTTGAAA	1	1	2	n	y
tag np1155	CATGTTAAATAGCTG	1	1	2	n	y
tag np1156	CATGTTATTCCTACT	1	1	2	n	y
tag np1157	CATGTTCTTTCTGCT	1	1	2	n	y
tag np1158	CATGTTGAATAAATG	1	1	2	n	y
tag np1159	CATGTTGCAATTGGA	1	1	2	n	y
tag np1160	CATGTTTGATTCATA	1	1	2	n	y
tag np1161	CATGTTTTTGTTAGC	1	1	2	n	y
tag np1162	CATGTTTTTGTTGGC	1	1	2	n	y
tag np1163	CATGTTTTTTTTAAG	1	1	2	n	y
tag np1164	CATGAAAAACAAACA	2	0	2	n	y
tag np1165	CATGAAAAACGTTCA	2	0	2	n	y
tag np1166	CATGAAAAATAAAGG	2	0	2	n	y
tag np1167	CATGAAAAATAACGG	2	0	2	n	y
tag np1168	CATGAAAATGGAACT	2	0	2	n	y
tag np1169	CATGAACAGTGTGCA	2	0	2	n	y
tag np1170	CATGACAAATTCACG	2	0	2	n	y
tag np1171	CATGACTTCAGCCTG	2	0	2	n	y
tag np1172	CATGAGAAAATGCGC	2	0	2	n	y
tag np1173	CATGAGCCGGAGGAA	2	0	2	n	y
tag np1174	CATGATAAGCTAAAA	2	0	2	n	y
tag np1175	CATGATGTTTTCCTG	2	0	2	n	y
tag np1176	CATGATTCGCGAATG	2	0	2	n	y
tag np1177	CATGCAACGGAGACT	2	0	2	n	y
tag np1178	CATGCAGCTGAGCGG	2	0	2	n	y
tag np1179	CATGCAGTTGTCTTA	2	0	2	n	y
tag np1180	CATGCCAAGATCGGT	2	0	2	n	y
tag np1181	CATGCCGATTCGCTT	2	0	2	n	y
tag np1182	CATGCGTGGAGCACC	2	0	2	n	y
tag np1183	CATGCGTGTACTTCT	2	0	2	n	y
tag np1184	CATGCGTGTGTGGTG	2	0	2	n	y
tag np1185	CATGCTCTTTCATAT	2	0	2	n	y
tag np1186	CATGCTTGCGGATTG	2	0	2	n	y
tag np1187	CATGGAAAAGGGGCA	2	0	2	n	y
tag np1188	CATGGGCACTGAAAT	2	0	2	n	y
tag np1189	CATGGTAAAGGAGGT	2	0	2	n	y
tag np1190	CATGGTACGAGCATT	2	0	2	n	y
tag np1191	CATGGTGTATTACAG	2	0	2	n	y
tag np1192	CATGTAATTGAGTTG	2	0	2	n	y
tag np1193	CATGTACGGCAGCCG	2	0	2	n	y
tag np1194	CATGTCCAATCGACG	2	0	2	n	y
tag np1195	CATGTCGAGGGCGAG	2	0	2	n	y
tag np1196	CATGTGAATAAAATG	2	0	2	n	y
tag np1197	CATGTGCGCCTGGTG	2	0	2	n	y
tag np1198	CATGTGCGTGTAAAG	2	0	2	n	y
tag np1199	CATGTGGATTTGTAA	2	0	2	n	y
tag np1200	CATGTTAAAGCAAGG	2	0	2	n	y
tag np1201	CATGTTACGGAGGTT	2	0	2	n	y
tag np1202	CATGTTCATACACTT	2	0	2	n	y
tag np1203	CATGTTGCCGCTAGC	2	0	2	n	y
tag np1204	CATGTTGGACCTTAT	2	0	2	n	y
tag np1205	CATGTTGGTTTGCTT	2	0	2	n	y
tag np1206	CATGTTTCCAAGGGG	2	0	2	n	y
tag np1207	CATGTTTGGTTATCA	2	0	2	n	y
tag np1208	CATGTTTTTGTAAAG	2	0	2	n	y
tag np1209	CATGTTTTTGTTCAG	2	0	2	n	y
tag np1210	CATGAAAAATGGCGG	0	2	2	y	n
tag np1211	CATGAAACATCAGGC	0	2	2	y	n
tag np1212	CATGAAGGTGGTAGC	0	2	2	y	n
tag np1213	CATGAATCCAATAGC	0	2	2	y	n
tag np1214	CATGAATTCTCTACC	0	2	2	y	n
tag np1215	CATGACCCTAACGTT	0	2	2	y	n
tag np1216	CATGACGTTCTTTAG	0	2	2	y	n
tag np1217	CATGAGTTTACGTTC	0	2	2	y	n
tag np1218	CATGATACTAGTTAT	0	2	2	y	n
tag np1219	CATGATTCTCCAATG	0	2	2	y	n
tag np1220	CATGATTGACGCCGC	0	2	2	y	n
tag np1221	CATGCCCGCCAGGTG	0	2	2	y	n
tag np1222	CATGCCCGTCCAGAG	0	2	2	y	n
tag np1223	CATGCGTCGTCTGAG	0	2	2	y	n
tag np1224	CATGCGTTTTGCGGG	0	2	2	y	n
tag np1225	CATGCTACAGTTAAA	0	2	2	y	n
tag np1226	CATGGACTTTTCGAA	0	2	2	y	n
tag np1227	CATGGAGGCAATAAT	0	2	2	y	n
tag np1228	CATGGGACGCAAAGC	0	2	2	y	n
tag np1229	CATGGGATGAGCACT	0	2	2	y	n
tag np1230	CATGGGGTTTGGTTT	0	2	2	y	n
tag np1231	CATGGTGCGATCAAG	0	2	2	y	n
tag np1232	CATGGTGGAGTGCCT	0	2	2	y	n
tag np1233	CATGGTTAGGCCCAC	0	2	2	y	n
tag np1234	CATGTGTTTAATCTC	0	2	2	y	n
tag np1235	CATGTTGGGATTGCT	0	2	2	y	n
tag np1236	CATGTTTGGACCGTC	0	2	2	y	n
tag np1237	CATGCAGCAAGAACT	1	1	2	y	n
tag np1238	CATGCTGCAAAACCC	1	1	2	y	n
tag np1239	CATGGGAAGTGCAGA	1	1	2	y	n
tag np1240	CATGGGAATAAAATT	1	1	2	y	n
tag np1241	CATGGTTTCTGTACA	1	1	2	y	n
tag np1242	CATGTACACCGGCCG	1	1	2	y	n
tag np1243	CATGTTGCCCCTACT	1	1	2	y	n
tag np1244	CATGTTTTCAACGAC	1	1	2	y	n
tag np1245	CATGACGGCTAATAT	2	0	2	y	n
tag np1246	CATGAGCGGACACGG	2	0	2	y	n
tag np1247	CATGAGGAGGTGATC	2	0	2	y	n
tag np1248	CATGCTTGTATATCC	2	0	2	y	n
tag np1249	CATGGAGAATCACAC	2	0	2	y	n
tag np1250	CATGGTAGCAGGACC	2	0	2	y	n
tag np1251	CATGTAAGTAGTAGA	2	0	2	y	n
tag np1252	CATGTACAATGATAA	2	0	2	y	n
tag np1253	CATGAAAAAAAGGAA	0	2	2	y	y
tag np1254	CATGAAAAACTTGGA	0	2	2	y	y
tag np1255	CATGAAACGATTCTT	0	2	2	y	y
tag np1256	CATGAAAGACACACT	0	2	2	y	y
tag np1257	CATGAAATGAAAATA	0	2	2	y	y
tag np1258	CATGAAATGCTAAGA	0	2	2	y	y
tag np1259	CATGAACACCTTCGT	0	2	2	y	y
tag np1260	CATGAACAGCTTGCT	0	2	2	y	y
tag np1261	CATGAACCCGGCCCG	0	2	2	y	y
tag np1262	CATGAACCGCATCAG	0	2	2	y	y
tag np1263	CATGAACGAATGAAT	0	2	2	y	y
tag np1264	CATGAACGACTCCAC	0	2	2	y	y
tag np1265	CATGAACGAGAAGCG	0	2	2	y	y
tag np1266	CATGAACGATCGTTT	0	2	2	y	y
tag np1267	CATGAACGCGTACAC	0	2	2	y	y
tag np1268	CATGAACTTATCCTT	0	2	2	y	y
tag np1269	CATGAAGAAAGAGGA	0	2	2	y	y
tag np1270	CATGAAGAATACTAT	0	2	2	y	y
tag np1271	CATGAAGACAATAAG	0	2	2	y	y
tag np1272	CATGAAGATTTATAA	0	2	2	y	y
tag np1273	CATGAAGCAAGTAGA	0	2	2	y	y
tag np1274	CATGAAGCGGACCAG	0	2	2	y	y
tag np1275	CATGAAGGAGGATAA	0	2	2	y	y
tag np1276	CATGAAGGATGGATG	0	2	2	y	y
tag np1277	CATGAAGTGAATAAC	0	2	2	y	y
tag np1278	CATGAAGTTTTTAAA	0	2	2	y	y
tag np1279	CATGAATACCGATAT	0	2	2	y	y
tag np1280	CATGAATCTGAATTA	0	2	2	y	y
tag np1281	CATGAATGATTGATT	0	2	2	y	y
tag np1282	CATGAATTATAATTA	0	2	2	y	y
tag np1283	CATGACAATCGCGAA	0	2	2	y	y
tag np1284	CATGACCACGCAACC	0	2	2	y	y
tag np1285	CATGACCGCACCGGA	0	2	2	y	y
tag np1286	CATGACGCTACCGAT	0	2	2	y	y
tag np1287	CATGACGCTGCAGAT	0	2	2	y	y
tag np1288	CATGACGGACGGTGA	0	2	2	y	y
tag np1289	CATGACGTCAGACTG	0	2	2	y	y
tag np1290	CATGAGAAGGATTTT	0	2	2	y	y
tag np1291	CATGAGAATGAATCA	0	2	2	y	y
tag np1292	CATGAGAGTAGAAAA	0	2	2	y	y
tag np1293	CATGAGATAATACAT	0	2	2	y	y
tag np1294	CATGAGCAACGACAT	0	2	2	y	y
tag np1295	CATGAGCAAGTGAAA	0	2	2	y	y
tag np1296	CATGAGCACAGTGCT	0	2	2	y	y
tag np1297	CATGAGCGATACCAA	0	2	2	y	y
tag np1298	CATGAGCGCGTTCGT	0	2	2	y	y
tag np1299	CATGAGCGTTTGTCG	0	2	2	y	y
tag np1300	CATGAGGAATAATCG	0	2	2	y	y
tag np1301	CATGAGGACAGGGCC	0	2	2	y	y
tag np1302	CATGAGGAGACAGTC	0	2	2	y	y
tag np1303	CATGAGGTAGTGTAT	0	2	2	y	y
tag np1304	CATGAGGTGGAGAAC	0	2	2	y	y
tag np1305	CATGAGTGTTGGTGA	0	2	2	y	y
tag np1306	CATGAGTTTCAATTA	0	2	2	y	y
tag np1307	CATGATAAGTATCGA	0	2	2	y	y
tag np1308	CATGATAATGGCTCT	0	2	2	y	y
tag np1309	CATGATACTGCCCAG	0	2	2	y	y
tag np1310	CATGATAGTTTAAGG	0	2	2	y	y
tag np1311	CATGATCAAAAACGA	0	2	2	y	y
tag np1312	CATGATCCAGCACTG	0	2	2	y	y
tag np1313	CATGATCGACCCGTC	0	2	2	y	y
tag np1314	CATGATCGCCGAGAA	0	2	2	y	y
tag np1315	CATGATCGCTGAAGA	0	2	2	y	y
tag np1316	CATGATCGTAATGTC	0	2	2	y	y
tag np1317	CATGATCTCCACGCT	0	2	2	y	y
tag np1318	CATGATGACAATTTG	0	2	2	y	y
tag np1319	CATGATGAGGAGGAT	0	2	2	y	y
tag np1320	CATGATGATAGCGAA	0	2	2	y	y
tag np1321	CATGATGATCATTCG	0	2	2	y	y
tag np1322	CATGATGATGATAAC	0	2	2	y	y
tag np1323	CATGATGATGCACGG	0	2	2	y	y
tag np1324	CATGATGCATTGAAA	0	2	2	y	y
tag np1325	CATGATGCGCCAGGT	0	2	2	y	y
tag np1326	CATGATGCTTTTTGG	0	2	2	y	y
tag np1327	CATGATGTAGCATTT	0	2	2	y	y
tag np1328	CATGATGTAGCGTTT	0	2	2	y	y
tag np1329	CATGATGTGAAAAAC	0	2	2	y	y
tag np1330	CATGATGTGAGTGTG	0	2	2	y	y
tag np1331	CATGATGTGTGTGCA	0	2	2	y	y
tag np1332	CATGATTACTAAAGA	0	2	2	y	y
tag np1333	CATGATTAGTGCGGT	0	2	2	y	y
tag np1334	CATGCAAAAACCAAT	0	2	2	y	y
tag np1335	CATGCAAATCATAAG	0	2	2	y	y
tag np1336	CATGCAACACTCGGA	0	2	2	y	y
tag np1337	CATGCAACCCAGCAA	0	2	2	y	y
tag np1338	CATGCAATCAAGGGA	0	2	2	y	y
tag np1339	CATGCACAATGACGG	0	2	2	y	y
tag np1340	CATGCACACTTAAAG	0	2	2	y	y
tag np1341	CATGCACACTTTTGA	0	2	2	y	y
tag np1342	CATGCACAGCAAGGA	0	2	2	y	y
tag np1343	CATGCACCCACACAA	0	2	2	y	y
tag np1344	CATGCACGATCTGCG	0	2	2	y	y
tag np1345	CATGCAGAAAAGGAA	0	2	2	y	y
tag np1346	CATGCAGACCGAGTA	0	2	2	y	y
tag np1347	CATGCAGCCGGAGTG	0	2	2	y	y
tag np1348	CATGCAGCGCGCCCA	0	2	2	y	y
tag np1349	CATGCAGTTAAAACT	0	2	2	y	y
tag np1350	CATGCAGTTGCGAAA	0	2	2	y	y
tag np1351	CATGCATACAGTCAT	0	2	2	y	y
tag np1352	CATGCATACCAAAAC	0	2	2	y	y
tag np1353	CATGCATAGACACAC	0	2	2	y	y
tag np1354	CATGCATTTCGTCTG	0	2	2	y	y
tag np1355	CATGCATTTTCACAA	0	2	2	y	y
tag np1356	CATGCCAACACTCTC	0	2	2	y	y
tag np1357	CATGCCACAATTCCT	0	2	2	y	y
tag np1358	CATGCCACAGTGTAA	0	2	2	y	y
tag np1359	CATGCCACTAGTTCG	0	2	2	y	y
tag np1360	CATGCCCGAATCGCG	0	2	2	y	y
tag np1361	CATGCCGGAGGAAAC	0	2	2	y	y
tag np1362	CATGCCGGCATTGCC	0	2	2	y	y
tag np1363	CATGCCGGTGCGACA	0	2	2	y	y
tag np1364	CATGCCGGTTGAACT	0	2	2	y	y
tag np1365	CATGCCTGCTGGTGG	0	2	2	y	y
tag np1366	CATGCGAAAGGTTCT	0	2	2	y	y
tag np1367	CATGCGACGGAAGAA	0	2	2	y	y
tag np1368	CATGCGATGCCTTAT	0	2	2	y	y
tag np1369	CATGCGCAGGCTGTT	0	2	2	y	y
tag np1370	CATGCGCCGCTAAAG	0	2	2	y	y
tag np1371	CATGCGCTCCCTGGA	0	2	2	y	y
tag np1372	CATGCGCTGACTGGG	0	2	2	y	y
tag np1373	CATGCGCTGCCCCAT	0	2	2	y	y
tag np1374	CATGCGGGTACAGTA	0	2	2	y	y
tag np1375	CATGCGTCTTCCAGT	0	2	2	y	y
tag np1376	CATGCTAAATACGTA	0	2	2	y	y
tag np1377	CATGCTACGCCCGCC	0	2	2	y	y
tag np1378	CATGCTCAAAGTGAT	0	2	2	y	y
tag np1379	CATGCTCGTGAGGAC	0	2	2	y	y
tag np1380	CATGCTCTGCGATAG	0	2	2	y	y
tag np1381	CATGCTGTTGCTGCT	0	2	2	y	y
tag np1382	CATGCTGTTTGAGAA	0	2	2	y	y
tag np1383	CATGCTTCTTGCTCT	0	2	2	y	y
tag np1384	CATGCTTTCAAGTGA	0	2	2	y	y
tag np1385	CATGCTTTCTTAATG	0	2	2	y	y
tag np1386	CATGGAAAACACCTC	0	2	2	y	y
tag np1387	CATGGAAGCAGAACG	0	2	2	y	y
tag np1388	CATGGAAGGTGTAGA	0	2	2	y	y
tag np1389	CATGGACACGGTTGG	0	2	2	y	y
tag np1390	CATGGACATTTCCGT	0	2	2	y	y
tag np1391	CATGGACCATCGGTG	0	2	2	y	y
tag np1392	CATGGACCGTCTTCC	0	2	2	y	y
tag np1393	CATGGACGATCACGA	0	2	2	y	y
tag np1394	CATGGACGGATGGGG	0	2	2	y	y
tag np1395	CATGGACGGCGGACG	0	2	2	y	y
tag np1396	CATGGACGTCACGAA	0	2	2	y	y
tag np1397	CATGGACGTGCGGGT	0	2	2	y	y
tag np1398	CATGGACTCTTCGTC	0	2	2	y	y
tag np1399	CATGGAGAACCTGCG	0	2	2	y	y
tag np1400	CATGGAGAGCGGGTT	0	2	2	y	y
tag np1401	CATGGAGCGTGCGCG	0	2	2	y	y
tag np1402	CATGGAGGACGAGGA	0	2	2	y	y
tag np1403	CATGGAGGTCAGCTG	0	2	2	y	y
tag np1404	CATGGAGTCTGTCCA	0	2	2	y	y
tag np1405	CATGGATCGATCAAG	0	2	2	y	y
tag np1406	CATGGATCTGTATCT	0	2	2	y	y
tag np1407	CATGGATGTACGATG	0	2	2	y	y
tag np1408	CATGGCAACTACATC	0	2	2	y	y
tag np1409	CATGGCAAGACTCCG	0	2	2	y	y
tag np1410	CATGGCACACGAGCG	0	2	2	y	y
tag np1411	CATGGCAGAAGCACT	0	2	2	y	y
tag np1412	CATGGCAGTAAAGGG	0	2	2	y	y
tag np1413	CATGGCCACCATCTG	0	2	2	y	y
tag np1414	CATGGCCCGTCTCGG	0	2	2	y	y
tag np1415	CATGGCCGCCCGGTC	0	2	2	y	y
tag np1416	CATGGCCTACCTCGA	0	2	2	y	y
tag np1417	CATGGCGACGATGCC	0	2	2	y	y
tag np1418	CATGGCGAGTGTGTG	0	2	2	y	y
tag np1419	CATGGCGCAATATGC	0	2	2	y	y
tag np1420	CATGGCGTACGTCGG	0	2	2	y	y
tag np1421	CATGGCGTCGCAGGA	0	2	2	y	y
tag np1422	CATGGCGTTCTGGAA	0	2	2	y	y
tag np1423	CATGGCTGATGCTTT	0	2	2	y	y
tag np1424	CATGGCTGCACTGTG	0	2	2	y	y
tag np1425	CATGGGAAACAGAGA	0	2	2	y	y
tag np1426	CATGGGACAAATGGT	0	2	2	y	y
tag np1427	CATGGGATTTTTTTC	0	2	2	y	y
tag np1428	CATGGGCCGAAGAAG	0	2	2	y	y
tag np1429	CATGGGCTCGAAGGT	0	2	2	y	y
tag np1430	CATGGGGATCTGCGC	0	2	2	y	y
tag np1431	CATGGTCTTGGGTGT	0	2	2	y	y
tag np1432	CATGGTGACGATGAC	0	2	2	y	y
tag np1433	CATGGTGATAAATGC	0	2	2	y	y
tag np1434	CATGGTGCGTGCTTT	0	2	2	y	y
tag np1435	CATGGTGCTATTGAC	0	2	2	y	y
tag np1436	CATGGTGCTTCGCAA	0	2	2	y	y
tag np1437	CATGGTGGTGCTGGC	0	2	2	y	y
tag np1438	CATGGTGTACATTGC	0	2	2	y	y
tag np1439	CATGGTTATCGACAT	0	2	2	y	y
tag np1440	CATGGTTCGGGTTAG	0	2	2	y	y
tag np1441	CATGGTTGGTATGTT	0	2	2	y	y
tag np1442	CATGGTTTTACAAGG	0	2	2	y	y
tag np1443	CATGGTTTTGCTTCG	0	2	2	y	y
tag np1444	CATGTAAAAAATGAA	0	2	2	y	y
tag np1445	CATGTAAAGGTTTTT	0	2	2	y	y
tag np1446	CATGTACAAAGTTTG	0	2	2	y	y
tag np1447	CATGTACAACCACAA	0	2	2	y	y
tag np1448	CATGTACAATACGTT	0	2	2	y	y
tag np1449	CATGTACACGATGAT	0	2	2	y	y
tag np1450	CATGTACGAGCCGGA	0	2	2	y	y
tag np1451	CATGTACGTAAGGAA	0	2	2	y	y
tag np1452	CATGTACTCCATCGT	0	2	2	y	y
tag np1453	CATGTACTGTTTGTG	0	2	2	y	y
tag np1454	CATGTAGAATATAAG	0	2	2	y	y
tag np1455	CATGTAGCTGCTAAT	0	2	2	y	y
tag np1456	CATGTAGGTTTTGTC	0	2	2	y	y
tag np1457	CATGTATAGAGTTAA	0	2	2	y	y
tag np1458	CATGTATCATCTAAT	0	2	2	y	y
tag np1459	CATGTATTTGTCCTT	0	2	2	y	y
tag np1460	CATGTCCGGCGTCTG	0	2	2	y	y
tag np1461	CATGTCCGGTGCATT	0	2	2	y	y
tag np1462	CATGTCCGTGTCACA	0	2	2	y	y
tag np1463	CATGTCGGAACCCTG	0	2	2	y	y
tag np1464	CATGTCGTTCTCGTT	0	2	2	y	y
tag np1465	CATGTCTGCAGGTTT	0	2	2	y	y
tag np1466	CATGTGAAGCTGACG	0	2	2	y	y
tag np1467	CATGTGATGGTGTGA	0	2	2	y	y
tag np1468	CATGTGCACTGGGCC	0	2	2	y	y
tag np1469	CATGTGCGCCATTAT	0	2	2	y	y
tag np1470	CATGTGCGTGTGCAG	0	2	2	y	y
tag np1471	CATGTGGATGTTTTA	0	2	2	y	y
tag np1472	CATGTGGTGTTGTTG	0	2	2	y	y
tag np1473	CATGTGTCTGGGCGG	0	2	2	y	y
tag np1474	CATGTGTCTGTAGCC	0	2	2	y	y
tag np1475	CATGTGTGCTAAATA	0	2	2	y	y
tag np1476	CATGTGTGGCACAAT	0	2	2	y	y
tag np1477	CATGTGTGTGTCTGT	0	2	2	y	y
tag np1478	CATGTGTGTTTGATC	0	2	2	y	y
tag np1479	CATGTGTTATTACGA	0	2	2	y	y
tag np1480	CATGTGTTGAAGTTG	0	2	2	y	y
tag np1481	CATGTGTTTACTGTT	0	2	2	y	y
tag np1482	CATGTTACCACTAAA	0	2	2	y	y
tag np1483	CATGTTACTGAACAA	0	2	2	y	y
tag np1484	CATGTTCAAGATCGA	0	2	2	y	y
tag np1485	CATGTTCGTTTATTA	0	2	2	y	y
tag np1486	CATGTTGATGATATT	0	2	2	y	y
tag np1487	CATGTTGATGGAGCA	0	2	2	y	y
tag np1488	CATGTTTATAGCAAA	0	2	2	y	y
tag np1489	CATGTTTCGTCTTCG	0	2	2	y	y
tag np1490	CATGTTTTCGTTAAA	0	2	2	y	y
tag np1491	CATGTTTTTGGTAAA	0	2	2	y	y
tag np1492	CATGTTTTTGTTGAT	0	2	2	y	y
tag np1493	CATGAAACTTCTAAT	1	1	2	y	y
tag np1494	CATGAAAGCTAAACA	1	1	2	y	y
tag np1495	CATGAAATTCATACG	1	1	2	y	y
tag np1496	CATGAACTCAAATTA	1	1	2	y	y
tag np1497	CATGAAGCTCTACAG	1	1	2	y	y
tag np1498	CATGAAGTGTAAGGT	1	1	2	y	y
tag np1499	CATGAATAAAAAAAA	1	1	2	y	y
tag np1500	CATGAATAAACAACT	1	1	2	y	y
tag np1501	CATGAATCCAACACA	1	1	2	y	y
tag np1502	CATGAATCTGTGAAG	1	1	2	y	y
tag np1503	CATGAATGATAGTTT	1	1	2	y	y
tag np1504	CATGAATGTATCGTG	1	1	2	y	y
tag np1505	CATGACAATTATCCT	1	1	2	y	y
tag np1506	CATGACGCAGGTCGG	1	1	2	y	y
tag np1507	CATGACGCATAGGGA	1	1	2	y	y
tag np1508	CATGACGCTGGAGGA	1	1	2	y	y
tag np1509	CATGACGTTCCCGCT	1	1	2	y	y
tag np1510	CATGAGTAAAGAATA	1	1	2	y	y
tag np1511	CATGATCACGAACGA	1	1	2	y	y
tag np1512	CATGATGATCTTCTA	1	1	2	y	y
tag np1513	CATGATGCTGGCTGG	1	1	2	y	y
tag np1514	CATGATGTTTAGTAG	1	1	2	y	y
tag np1515	CATGATTACATAGTA	1	1	2	y	y
tag np1516	CATGATTATGCAGAA	1	1	2	y	y
tag np1517	CATGATTGAAATCAA	1	1	2	y	y
tag np1518	CATGCAATAGTTACA	1	1	2	y	y
tag np1519	CATGCAATGGTCACC	1	1	2	y	y
tag np1520	CATGCAATGTGTTTG	1	1	2	y	y
tag np1521	CATGCACACAAAAAC	1	1	2	y	y
tag np1522	CATGCAGCAGGTCGG	1	1	2	y	y
tag np1523	CATGCAGGCATAGCT	1	1	2	y	y
tag np1524	CATGCATTCGATCCG	1	1	2	y	y
tag np1525	CATGCGCGATGCCTG	1	1	2	y	y
tag np1526	CATGCGCGCGAGCGC	1	1	2	y	y
tag np1527	CATGCGCTAATACTA	1	1	2	y	y
tag np1528	CATGCGTACTTTCTT	1	1	2	y	y
tag np1529	CATGCTCTGCCTTCG	1	1	2	y	y
tag np1530	CATGCTGCTGGCGGC	1	1	2	y	y
tag np1531	CATGCTGGAACCATT	1	1	2	y	y
tag np1532	CATGCTGGAGGAGGG	1	1	2	y	y
tag np1533	CATGCTGGCGAAGTG	1	1	2	y	y
tag np1534	CATGCTGGGCGTGAA	1	1	2	y	y
tag np1535	CATGCTTATAACCCT	1	1	2	y	y
tag np1536	CATGCTTTATCATCT	1	1	2	y	y
tag np1537	CATGCTTTTACGTTA	1	1	2	y	y
tag np1538	CATGGAAAAACGTAT	1	1	2	y	y
tag np1539	CATGGAATGCGCCAG	1	1	2	y	y
tag np1540	CATGGAGCACGAGAC	1	1	2	y	y
tag np1541	CATGGATCTGGAGCG	1	1	2	y	y
tag np1542	CATGGCCGCGGGACA	1	1	2	y	y
tag np1543	CATGGGACGCAAGAT	1	1	2	y	y
tag np1544	CATGGGCGGTACGAC	1	1	2	y	y
tag np1545	CATGGTGAACGAAGC	1	1	2	y	y
tag np1546	CATGGTGGGACCGTT	1	1	2	y	y
tag np1547	CATGTAAAATCATCT	1	1	2	y	y
tag np1548	CATGTAACAACATCA	1	1	2	y	y
tag np1549	CATGTACATAAATGA	1	1	2	y	y
tag np1550	CATGTACATAGTCGT	1	1	2	y	y
tag np1551	CATGTACGACCTTGG	1	1	2	y	y
tag np1552	CATGTCCAGAAGAAA	1	1	2	y	y
tag np1553	CATGTCCGCGGCGAC	1	1	2	y	y
tag np1554	CATGTCCGTGTCCAT	1	1	2	y	y
tag np1555	CATGTCGATATTTTG	1	1	2	y	y
tag np1556	CATGTCTAAGATGTT	1	1	2	y	y
tag np1557	CATGTGCAGTGTTGA	1	1	2	y	y
tag np1558	CATGTGTAGAAGAAC	1	1	2	y	y
tag np1559	CATGTGTGTGAGTGT	1	1	2	y	y
tag np1560	CATGTTCCAGGAAAC	1	1	2	y	y
tag np1561	CATGTTGCCCTAACC	1	1	2	y	y
tag np1562	CATGTTGGGCAAGCT	1	1	2	y	y
tag np1563	CATGTTTAGCGTATA	1	1	2	y	y
tag np1564	CATGTTTTTTTTAAA	1	1	2	y	y
tag np1565	CATGAAAAAAAAGAA	2	0	2	y	y
tag np1566	CATGAAAATGAGGAG	2	0	2	y	y
tag np1567	CATGAAAGCGGAGGA	2	0	2	y	y
tag np1568	CATGAAAGGACAAAA	2	0	2	y	y
tag np1569	CATGAACTTCCAGGT	2	0	2	y	y
tag np1570	CATGAAGAAAAAGGG	2	0	2	y	y
tag np1571	CATGAAGTGAAATGA	2	0	2	y	y
tag np1572	CATGACAAACGTTTT	2	0	2	y	y
tag np1573	CATGACTAGGAAGTT	2	0	2	y	y
tag np1574	CATGATACAGCAGGG	2	0	2	y	y
tag np1575	CATGATAGCAGGGGT	2	0	2	y	y
tag np1576	CATGATGGAGCAGCA	2	0	2	y	y
tag np1577	CATGCAAAAATAGAA	2	0	2	y	y
tag np1578	CATGCAATTGGGCCT	2	0	2	y	y
tag np1579	CATGCACCAAAGCCA	2	0	2	y	y
tag np1580	CATGCAGAGTGAGAG	2	0	2	y	y
tag np1581	CATGCAGCAGTTGGT	2	0	2	y	y
tag np1582	CATGCAGTTGTTTTG	2	0	2	y	y
tag np1583	CATGCCAAAACATAG	2	0	2	y	y
tag np1584	CATGCCCGAAAAGAT	2	0	2	y	y
tag np1585	CATGCGAAACCGTTC	2	0	2	y	y
tag np1586	CATGCGATGACCTTT	2	0	2	y	y
tag np1587	CATGCGCACGCACAC	2	0	2	y	y
tag np1588	CATGCGCCAGAAGGA	2	0	2	y	y
tag np1589	CATGCGCGCGCGCGC	2	0	2	y	y
tag np1590	CATGCGGAAACGGTT	2	0	2	y	y
tag np1591	CATGCGGTGTTTCGG	2	0	2	y	y
tag np1592	CATGCGTACTGTTAA	2	0	2	y	y
tag np1593	CATGCTAACCATTTG	2	0	2	y	y
tag np1594	CATGCTACAGTGGTA	2	0	2	y	y
tag np1595	CATGCTCATCGTACG	2	0	2	y	y
tag np1596	CATGCTGGACTGCAA	2	0	2	y	y
tag np1597	CATGCTTCTTCCCCC	2	0	2	y	y
tag np1598	CATGGAAAAACGCTC	2	0	2	y	y
tag np1599	CATGGAAAAGTTATG	2	0	2	y	y
tag np1600	CATGGAGAAAAAAAA	2	0	2	y	y
tag np1601	CATGGAGAAACTAAC	2	0	2	y	y
tag np1602	CATGGAGATAATGCC	2	0	2	y	y
tag np1603	CATGGCGACCGGAGT	2	0	2	y	y
tag np1604	CATGGCGCCATTCGA	2	0	2	y	y
tag np1605	CATGGGCAAGAACGA	2	0	2	y	y
tag np1606	CATGGGCGAGAGCAA	2	0	2	y	y
tag np1607	CATGTAAAAAAAGAA	2	0	2	y	y
tag np1608	CATGTACAGGGGATG	2	0	2	y	y
tag np1609	CATGTATGCCAACCA	2	0	2	y	y
tag np1610	CATGTATTCTGGAGC	2	0	2	y	y
tag np1611	CATGTCAAACTCACC	2	0	2	y	y
tag np1612	CATGTCCTGCTCGAT	2	0	2	y	y
tag np1613	CATGTCGACCGATGA	2	0	2	y	y
tag np1614	CATGTCTAGCTTCGG	2	0	2	y	y
tag np1615	CATGTGATTAAATAG	2	0	2	y	y
tag np1616	CATGTGATTAATTTG	2	0	2	y	y
tag np1617	CATGTGCGTGGTAGT	2	0	2	y	y
tag np1618	CATGTGGGGCGAATT	2	0	2	y	y
tag np1619	CATGTGTAAGCAAAA	2	0	2	y	y
tag np1620	CATGTGTGTGCGAAA	2	0	2	y	y
tag np1621	CATGTTAAAAAAATG	2	0	2	y	y
tag np1622	CATGTTACCTAGTTC	2	0	2	y	y
tag np1623	CATGTTGTTCAGCAC	2	0	2	y	y
tag np1624	CATGTTTATTACAAG	2	0	2	y	y
