# Supplementary material for: Serial Analysis of Gene Expression in Plasmodium berghei salivary gland sporozoites
Source: BMC Genomics. 2007 Dec 19;8:466. doi: 10.1186/1471-2164-8-466 (PMC2263065; doi:10.1186/1471-2164-8-466)
Supplement: Additional file 2 — Compilation of information in databases with BLASTN alignments and annotation of the 123 P. berghei genes with their putative fonction, predicted molecular weight and domains, expression data and P. falciparum orthologues. [file 1471-2164-8-466-S2.xls]

## Sheet: TableS2
Table S2: Compilation of information in databases, BLASTN alignments and manual annotation of 123 genes identified by SAGE in P. berghei salivary gland sporozoites
*: manual annotation; MW Pb: from PlasmoDB; #: annotation and MW from NCBI name in column M; SP: signal peptide predicted,GPI: GPI-Anchor Signal predicted; TM: transmembrane domain predicted.
column rodent sporozoite: a,d reference EST see below; Pb: detected in P. berghei proteomics.
column S: Pf sporozoite expression from Le Roch et al. 2003, 1 = expression; 0 = no expression; ND: not done ; NA: not applicable; P: detected by proteomics.
PCR: PCR performed on sporozoite cDNA to confirm annotation; seq: PCR product sequenced; qPCR: gene expression tested by qPCR.
									Predicted product/ domains				domains/ product
group	Tag ID	Tag sequence	d14	d18	total	GeneDB id	Known as	Putative function	in P. berghei protein	MW Pb	NCBI ID	Pf orthologue	P. falciparum protein	MW Pf	rodent spz ESTs	Pf spz expression	PCR on spz cDNA	Pb RBC ESTs	Pb ook ESTs	Other Py ests	rodent sporo EST
1	tag 335	CATGTTAACATTTAG	60	39	99	PB402615.00.0*		hypothetical protein		17.1 *		Pfgenefinder_63r		17.9 a*	d	ND	PCR, qPCR			g	BG603402 (d)
1	tag 183	CATGGAAAATAAATC	6	89	95	PB100551.00.0	UIS4	hypothetical protein	SP, TM	25.2#	AAR08138	—			a, d	NA	qPCR			g	BQ739346 (a), BG603376 (d)
1	tag 190	CATGGAATAAATGTG	9	59	68	PB107461.00.0	UIS7	hypothetical protein	1 TM	11.8		—			d	NA	qPCR			g	BG603748 (d)
1	tag 269	CATGTACCACCAACG	6	25	31	PB000374.03.0	TRAP	sporozoite surface protein 2, putative	1 SP, vWA-like, TSP1	45.7		PF13_0201	vWA-like, TSP1	64.7	d	1, P	qPCR		BB977210 (b)	b, g	BG601483 (d)
1	tag 226	CATGGGCATCTATAG	11	13	24	PB001063.00.0	S23	Pb-reticulocyte binding protein	1 SP, TM	50.4		PF08_0088		53.7	d	1	qPCR			g	BG603556 (d)
2	tag 435	CATGTAGACGTATCG	10	7	17	PB000252.01.0	S13, spect2	conserved hypothetical protein	1 SP, MAC/Perforin domain	91.3#	DAA02260	PFD0430c	membrane-attack complex	94.7	d, Pb	1, P	qPCR			g, h	BG604152 (d)
2	tag 168	CATGCTTAATTGTTG	4	12	16	PB000317.00.0*		hypothetical protein	SP, TM, GPI	70.9*		PF08_0008		85.3	d	1, P	PCR, seq, qPCR	BF299145 (e)	BB970531 (b)	b, e	BG602609 (d)
2	tag 146	CATGCGATATTGGAA	8	8	16	PB000881.01.0	S21/ PbTRSP	conserved hypothetical protein	TM, TSP1	13.9		PFA0200w	TSP1	19.3	d	1, P			BB973652 (b)	b, g	BG603819 (d)
2	tag 112	CATGCAAACGCATAT	11	2	13	PB000649.01.0	ECP1	cysteine protease, putative		78.6		PFB0325c	Papain family cysteine protease	78.5		1, P				g, e
2	tag 110	CATGATTTATTCGAA	2	11	13	PB104017.00.0	S12	hypothetical protein	SP	23		—			d	NA				g	BG603900 (d)
2	tag 200	CATGGAGATAAATCC	2	9	11	PB000400.01.0*	SIS1	conserved hypothetical protein	SP, TM, GPI	40.8*		PFE0395c	Sexual stage antigen s48/45 domain	40.6		1	PCR, seq, qPCR	BF298875 (e)	BB970422 b)	e, b
2	tag 75	CATGAGCTATTATGG	3	8	11	PB000484.00.0	UIS10	phosphatidylcholine-sterol acyltransferase		51.6		PFF1420w		99.2	a	ND		BP114393 (f)		f, g	BQ739383 (a)
2	tag 50	CATGAATATCATTAT	4	6	10	PB000891.00.0	Pbs36p		SP, Sexual stage antigen s48/45 domain	51.5		PFD0215c	Sexual stage antigen s48/45 domain	56.3	d	1	qPCR		BB972313 (b)	b	BG602383 (d)
3	tag 76	CATGAGGCTGCAAAT	1	8	9	PB104912.00.0*		hypothetical protein		8*		PF11_0283	SP, TM	10	d	1	PCR, seq		BB972654 (b)	b	BG602151 (d)
3	tag 264	CATGTAATCTAAATA	3	5	8	AB125370	spect	spect	1 SP	27.7		MAL13P1.212		28.5	d	1, P				g	BG601700 (d)
3	tag 278	CATGTATCTTGTATT	4	4	8	PB000757.02.0	SIS2	Fructose-1,6-bisphosphate aldolase		39.5		PF14_0425		40.1		1, P	qPCR	BF297633 (e), BP114739 (f)	BB972661(b)	b, e, f
3	tag 319	CATGTGGAGTAACAG	1	7	8	PB108190.00.0*	UIS1	hypothetical protein	9 TM, Serine/Threonine protein kinases	140.6*		—			a	NA	PCR, seq, qPCR				BQ739256 (a)
3	tag 136	CATGCATCACAAAAT	2	5	7	PB100963.00.0		guanylyl cyclase, putative	TM	7.6		—			d	NA		BF296449 (e)		e	BG602281 (d)
3	tag 245	CATGGTGTTTTATTT	0	6	6	PB000780.01.0*		conserved hypothetical protein	4 TM, asparagine-rich	41.9*		PFI1230c		41.1	d	1	PCR		BB980596 (b)	b	BG601756 (d)
3	tag 530	CATGATACACAAATA	0	5	5	PB000264.00.0*		conserved hypothetical protein	1 SP	35.4*		PF14_0044	SP	33.6	d	0	PCR		BB978629 (b)	b, e	BG603487 (d)
3	tag 118	CATGCAATGAAAATA	0	5	5	PB000411.03.0*	SIS3	hypothetical protein		>46.6*		—				NA	PCR, seq			e
3	tag 294	CATGTCGAATGACCT	1	4	5	PB000464.00.0	S25	kinesin-related protein, putative		192	MAL12P1.109	PFL0545w		214	d	1, P			BB974183 (b)	b	BG602292 (d)
3	tag 280	CATGTATGAAATCTG	0	5	5	PB000817.02.0		heat shock 70 kDa protein, putative		74		PF08_0054		74	d	1, P		BF296389 (e)	BB977456 (b)	b, e, g	BG604159 (d)
3	tag 268	CATGTACATATGTGT	1	4	5	PB001070.03.0		conserved hypothetical protein	Fe-only hydrogenase	120	MAL6P1.284	PFF0685c		220	d	ND		BF296171 (e)	BB975776 (b)	b, e, g	BG603767 (d)
3	tag 193	CATGGAATATCTGAT	1	4	5	PB101172.00.0		hypothetical protein		9		—			d	NA				e, g	BG601989 (d)
3	tag 92	CATGATCCAATTAAC	2	2	4	PB000161.03.0		sugar transporter, putative	6 TM	24.5		PFI0955w		56	d	1					BG603927 (d)
3	tag 201	CATGGAGATTCTTTA	0	4	4	PB000787.03.0	SIS4	conserved hypothetical protein	Arginase family	39.1		PFI0320w	Arginase family	46.5		1	qPCR			e
3	tag 101	CATGATTCACACATT	0	4	4	PB105090.00.0	SIS5	hypothetical protein	TM	7		—				NA
3	tag 233	CATGGGTTATAAAGA	1	3	4	PB106293.00.0*		hypothetical protein		>38.5*		MAL13P1.365	SNARE	52	d	ND		BP114714 (f)	BB980769 (b)	b, f	BG603092 (d)
3	tag188	CATGGAACGTTTAAA	2	2	4	PB107843.00.0*	SIS6	hypothetical protein		>40.8*		PF10_0290	1 TM	83.1		1	PCR, seq	BF297954 (e)		g
3	tag 62	CATGACATACCCAAC	3	1	4	PB108391.00.0		conserved hypothetical protein	TM	27k		PF08_0072		35.5	d	1, P			BB979381 (b)	b	BG603862 (d)
3	tag 276	CATGTATATCCTCAT	1	3	4	PB000632.00.0	SIS7	nifU protein, putative	NifU-like N terminal domain	18.2		PF14_0518	nifU protein	18.2		1	PCR
3	tag 354	CATGTTGGATTAGGG	3	0	3	PB000175.03.0*	SIS8	conserved hypothetical protein	TM	>31.7*		PFD0915w	TM	53.8		1	PCR
3	tag 171	CATGCTTATGGGTGT	1	2	3	PB000416.02.0		RNA-binding protein of pumilio/mpt5 family		56		PFD0825c	RNA-binding protein of pumilio/mpt5 family	61.4	d	1			BB974418(b)	b	BG603542 (d)
3	tag 326	CATGTGTATATTCTA	2	1	3	PB000422.00.0		conserved hypothetical protein		124.1		PF07_0126		155.1	d	1, P	PCR part			b,e,h	BG602239 (d)
3	tag 213	CATGGCAAAACATTT	0	3	3	PB000468.02.0	SIS9	eukaryotic translation initiation factor 5,	eukaryotic translation initiation factor 5, putative	58.9	MAL12P1.67	PFL0335c		64.5		1	qPCR		CB366977 (c)	c, e
3	tag 197	CATGGACAAGATAAG	0	3	3	PB000626.00.0		PP1-like protein serine/threonine phosphatase		96.7		PF14_0224	PP1-like protein serine/threonine phosphatase	112	d	1		BF298339 (e)	BB978348 (b)	e, b	BG603436 (d)
3	tag 68	CATGACTGGGCAACT	1	2	3	PB000674.01.0	SIS10	hypothetical protein	RNA recognition motif	15.8		PF13_0058	RNA-binding, RBD	16.4		1, P		BM161857 (e)	BB971642 (b)	b, e
3	tag 170	CATGCTTATAACATT	0	3	3	PB000876.00.0		small heat shock protein, putative	HSP20-like chaperones	19.4		MAL8P1.78	small heat shock protein	19.4	Pb	1, P	PCR, seq		BB972233 (b)
3	tag 236	CATGGTAATCAAAAT	0	3	3	PB000892.00.0	Pbs 36	pbs36 homologue, putative	SP, Sexual stage antigen s48/45 domain, 1 TM	35.5		PFD0210c	Sexual stage antigen s48/45 domain	41.4		1	PCR, seq, qPCR			e
3	tag 20	CATGAAATCAATTTT	0	3	3	PB000911.00.0*	SIS11	vacuolar ATP synthetase, putative	Vacuolar ATP synthase 16kD , subunitF1F0 ATP synthase subunit C, 4 TM	16.9*		PFE0965c	ATP synthase	17.1		1	PCR, seq	BF298067(e)	BB970943 (b)	b, e
3	tag 8	CATGAAAATACATCA	1	2	3	PB001101.02.0	SIS12	conserved hypothetical protein	esterase/lipase	36		PF14_0395		67.8		0
3	tag 119	CATGCAATGAATGTG	0	3	3	PB001143.02.0	SIS13	ribosomal protein S8e, putative	Ribosomal protein S8e	25		PF14_0083	ribosomal protein S8e, putative	25.1		1, P	PCR	BF298105 (e)	BB97119 (b)	b,e
3	tag 122	CATGCAATTCCATTG	1	2	3	PB001247.02.0	S14	conserved hypothetical protein		24	MAL12P1.74	PFL0370w		47	d	1, P					BG601531 (d)
3	tag 127	CATGCACTGATAAAT	0	3	3	PB001432.02.0	SIS14	conserved hypothetical protein	7TM, peptidase S54, rhomboid	56.1		PFE0340c	Peptidase S54, rhomboid	86.7		1	PCR, qPCR		BB977743 (b)	b,e
3	tag 155	CATGCTATATAATGC	3	0	3	PB001575.02.0	SIS15	conserved hypothetical protein	SP, TM, SufE/NifU superfamily	28.9		PFB0270w	Fe-S metabolism associated domain	31.8		1	PCR, seq			e
3	tag 150	CATGCGTACACGCAC	0	3	3	PB104165.00.0		hypothetical protein		8.3		PFI0675w		9.9	d	1				e	BG602141 (d)
3	tag 305	CATGTCTTTTAATTC	0	3	3	PB104461.00.0		hypothetical protein	SP, TM	7.9		—			d	NA					BG602376 (d)
3	tag 350	CATGTTCATAAAGAG	0	3	3	PB105607.00.0		hypothetical protein	2 TM	10.5		—			d	NA				g	BG603057 (d)
3	tag 106	CATGATTGCCCCTAA	1	2	3	PB105732.00.0		hypothetical protein	1 TM	63.6		—			d	NA					BG603246 (d)
3	tag 196	CATGGAATTGGCAAT	0	3	3	PB106033.00.0	SIS16	hypothetical protein		64		PF10_0296		131.1		1			BB976643 (b)	b,e,g
3	tag 41	CATGAAGGAATTGTC	1	2	3	PB107193.00.0*	SIS17	hypothetical protein		>33*		PFF1195c		75.1		ND	PCR		BB974705 (b)	b
3	tag 121	CATGCAATGTTATAG	1	2	3	PB108098.00.0		hypothetical protein	1 TM	7		—			d	NA					BG603070 (d)
3	tag 157	CATGCTCAATGGTCA	2	1	3	PB300784.00.0		hypothetical protein		82.8	PF08_0133	MAL8P1.154	Amino-oxidase Flavin containing amine oxidoreductase	552	d	1			BB971659 (b)	b	BG603682 (d)
3	tag 362	CATGTTTTAATTTAT	0	2	2	PY01277**	SIS18	hypothetical protein		9.1		PFL2080c		9.5		0			BB976113 (b)	b
3	tag 142	CATGCCATTGTAAAG	0	2	2	PB000006.00.0	SIS19	conserved hypothetical protein		40		PFE0995c		78		1			BB972409 (b)	b, e, g
3	tag 265	CATGTAATGACGAAA	0	2	2	PB000064.03.0	SIS20	conserved hypothetical protein	3 TM	51		PFB0510w	GAF domain	148		0			BB981337 (b)	b, e
3	tag 143	CATGCCTTACTAATG	0	2	2	PB000092.02.0	UIS2	conserved hypothetical protein		123		PF14_0614	Calcineurin-like phosphoesterase, Metallophosphoesterase	177.1	a	1, P				e	BQ739321.1(a)
3	tag 355	CATGTTGGATTTGGC	1	1	2	PB000094.03.0	SIS21	arginyl-tRNA synthetase, putative		54.8		MAL12P1.180	arginyl-tRNA synthetase	68		1, P			BB972527 (b)	b, e
3	tag 15	CATGAAATAAAAGGA	1	1	2	PB000111.01.0		conserved hypothetical protein		273		MAL12P1.63	Serralysin-like metalloprotease, C-terminal	330	d	1, P			BB976716 (b)	b, e	BG603283 (d)
3	tag 57	CATGAATTCGCATAT	1	1	2	PB000120.01.0	SIS22	conserved hypothetical protein		84.6		PFC1065w		115.3		0, P		BF298655 (e)	BB980757 (b)	b, e
3	tag 26	CATGAAATTCCAATA	1	1	2	PB000133.00.0	SIS23	hypothetical protein		16.8		—				NA
3	tag 59	CATGAATTCTTTTAA	0	2	2	PB000171.01.0	SIS24	hypothetical protein		57		—				NA				h
3	tag 339	CATGTTACTGACTTA	0	2	2	PB000178.02.0	SIS25	40S ribosomal subunit protein S14, putative		16		PFE0810c	Ribosomal protein S11	16		1		BF297688.1(e)	BB981155 (b)	b,e,g
3	tag 139	CATGCCAAATATATA	0	2	2	PB000207.01.0	SIS26	conserved hypothetical protein	SP	86		PFL1050w	TRAF-like	83		1			BB970665 (b)	b,e,h
3	tag 221	CATGGGAAGTTAAAA	0	2	2	PB000297.01.0	SIS27	endoplasmic reticulum oxidoreductin, putative	SP, Endoplasmic Reticulum Oxidoreductin 1, Functional domain of the splicing factor Prp18	48.7		PF11_0251	Endoplasmic Reticulum Oxidoreductin 1, Glyoxalase I protein folding, oxidoreductase activity	49.1		1				e
3	tag 12	CATGAAACCGAATAT	0	2	2	PB000307.01.0	UIS9-7	RNA-binding protein, putative	Pumilio-family RNA binding repeat	98		PFE0935c	Pumilio-family RNA binding repeat	224	a	1			BB980701 (b)	b	BQ739378.1(a)
3	tag 134	CATGCATATTCTTTA	0	2	2	PB000352.00.0	SIS28	conserved hypothetical protein	5 TM	22		PF11_0150	SP, 6TM, Rhomboid family, SecY protein	23		1			BB979551 (b)	b
3	tag 51	CATGAATATTAAAAG	2	0	2	PB000352.02.0		DNA repair protein rhp16, putative		179.4		PFL2440w	DNA repair protein rhp16, putative	192	d	1, P		BM170058 (e)	BB975768 (b)	b,e,h	BG603264
3	tag 317	CATGTGCTTGCTTAG	1	1	2	PB000354.03.0		conserved hypothetical protein	1TM	43.2		PF10_0283		43.8	d	1		BF297710 (e)	BB976364 (b)	b,e	BG603854
3	tag 285	CATGTATTTATAGAG	0	2	2	PB000396.01.0	SIS29	PDZ domain protein, putative		73		PFC0330w	PDZ/DHR/GLGF	81.7		1			BB981806 (b)	b,e,h
3	tag 292	CATGTCCAGGATAAA	0	2	2	PB000412.02.0	SIS30	conserved hypothetical protein		81		PFI0750c		85		1		BP114186 (f)	BB980501 (b)	b,e,f
3	tag 17	CATGAAATAATTCAA	0	2	2	PB000424.02.0		DNA-directed RNA polymerase, beta subunit		168		PF11_0358	DNA-directed RNA polymerase, beta subunit, putative	175	d	1				e,h	BG601562(d)
3	tag 320	CATGTGGATTCTTAG	0	2	2	PB000450.03.0	SIS31	P. falciparum myosin, putative		115.8		MAL13P1.148		250		1				e
3	tag 54	CATGAATCCATATAA	0	2	2	PB000530.00.0		conserved hypothetical protein	ankyrin	185		PFE0400w	ankyrin	195	d	1			BB974663 (b)	b	BG601996(d)
3	tag 277	CATGTATCAATGAAG	0	2	2	PB000553.03.0		conserved hypothetical protein		161.1		PF13_0161		205.7	d	1	PCR	BF298397 (e)	BB974442 (b)	b,e	BG601615 (d
3	tag 303	CATGTCTTATGTGTG	1	1	2	PB000591.00.0	SIS32	DNAJ domain protein, putative	ABC transporter transmembrane region	32		PFC0125w	ABC transporter transmembrane region	161		0
3	tag 184	CATGGAAAATAAATT	0	2	2	PB000599.03.0	SIS33	diacylglycerol kinase, putative		49		PF14_0681	diacylglycerol kinase, putative	56		1			BB980032 (b)	b,e
3	tag 34	CATGAACGGCAATGT	0	2	2	PB000604.01.0		conserved hypothetical protein	RNA-binding domain	16		PFF0840w		16	d	ND			BB977550 (b)	b	BG601392(d)
3	tag 87	CATGATATAGTAGTT	0	2	2	PB000610.02.0	SIS34	hypothetical protein		107		PFL2390c	Protein kinase-like	348		1			BB970962 (b)	b
3	tag 204	CATGGATAAGATATA	0	2	2	PB000624.01.0	SIS35	ATP binding protein, putative		48		PF13_0261	ATP binding	52		1			BB977946 (b)	b
3	tag 128	CATGCAGCACATTTT	0	2	2	PB000650.00.0	SIS36	conserved hypothetical protein		24		PF14_0446	Fasciclin domain	24		1, P			BB977262 (b)	b
3	tag 58	CATGAATTCTCAATA	0	2	2	PB000675.02.0	SIS37	sec14-like cytosolic factor or		36		PFF1450w	sec14-like cytosolic factor or phosphatidylinositol/phosphatidylcholine transfer protein, vesicle-mediated transport	38		ND	qPCR
3	tag 144	CATGCCTTATACCTT	1	1	2	PB000709.00.0	SIS38	calmodulin, putative	Ca2+-binding protein	15.4		PF14_0181	Calcium-binding EF-hand	15.6		1			BB970506 (b)	b
3	tag 289	CATGTCAAAGGAAAA	2	0	2	PB000798.02.0	MAEBL	MAEBL, putative	1 TM, 1 SP	201		PF11_0486		243	d	1, P	qPCR		BB972466 (b)	b,e,g	BG603510 (d)
3	tag 88	CATGATATATGAAGT	0	2	2	PB000807.01.0	SIS39	ferlin like protein, putative		15.7		PFD0485w	Zinc finger, C2H2-type	68		1			BB971198 (b)	b
3	tag 353	CATGTTGGAATCTAA	0	2	2	PB000811.01.0		conserved hypothetical protein		53		MAL7P1.125		101	d	1					BG602910 (d)
3	tag 80	CATGATAAATTTAAA	1	1	2	PB000837.02.0	SIS40	DNA-directed RNA polymerase, alpha subunit,	RBP11-like subunits of RNA polymerase	86.1		PF14_0695	RNA polymerase, RpoA/D/Rpb3-type	97.7		1		BF297390 (e)	BB981947 (b)	e,b
3	tag 116	CATGCAACCCTTTTC	0	2	2	PB000857.01.0	SIS41	GTP-binding nuclear protein ran/tc4, putative		24.8		PF11_0183	GTP-binding nuclear protein ran/tc4	24.8		1, P		BF298146 (e)	BB981575 (b)	b,e
3	tag 238	CATGGTATATATTAG	0	2	2	PB000874.02.0	SIS42	proteasome beta-subunit, putative		29		MAL8P1.142	proteasome beta-subunit , ubiquitin-dependent protein catabolic process, threonine endopeptidase activity	31		1		BF298444 (e)	BB974049 (b)	b,e
3	tag 79	CATGAGTCGGTTGTT	0	2	2	PB000903.01.0	SIS43	conserved hypothetical protein	1SP	36.2		PF11_0197	Ankyrin repeat	43		1		BF294245 (e)	BB973919 (b)	b,e
3	tag 227	CATGGGGAATAGATG	0	2	2	PB000904.01.0	SIS44	conserved hypothetical protein	1SP	28.4		PF11_0196	SP	28.8		1		BF294245 (e)	BB978827 (b)	b,e
3	tag 206	CATGGATGGAGGTTC	0	2	2	PB000927.03.0	SIS45	heat shock protein DNAJ homologue Pfj4,		27		MAL12P1.113	heat shock protein DNAJ homologue Pfj4	28		1			BB979663 (b)	b,e
3	tag 210	CATGGATTTAAGGAA	0	2	2	PB000941.01.0	SIS46	conserved hypothetical protein		83		PF10_0096	Octapeptide repeat	93		1		BF296265 (e)	BB981228 (b)	b,e,h
3	tag 349	CATGTTCACTGTCAT	0	2	2	PB000994.02.0*		hypothetical protein		49.9*		PFL1690w		53.7	d	1		BM169288 (e)	BB975965 (b)	b,e	BG603284 (d)
3	tag 218	CATGGCTTTTGTTTT	0	2	2	PB001066.02.0		conserved hypothetical protein	SPRY	166		PF10_0140	SPRY	283	d	1			BB977231 (b)	b,e	BG603599 (d)
3	tag 228	CATGGGGTATATTTA	0	2	2	PB001080.02.0	SIS47	conserved hypothetical protein	1 TM, SP, TSP, thromospondin-related 3	40.4		PFL0870w	TSP	41		1	qPCR
3	tag 267	CATGTACATATGTAA	1	1	2	PB001118.02.0	UIS4-6	conserved hypothetical protein	1 TM	120		PFA0170c	Zinc carboxypeptidase	192	d	1			BB972879 (b)	b	BG603768 (d)
3	tag 27	CATGAACAAACAAGC	0	2	2	PB001120.00.0	SIS48	conserved hypothetical protein	2 TM	34		MAL13P1.150		60.5		1
3	tag 6	CATGAAAAGAAAGCC	0	2	2	PB001130.00.0	SIS49	conserved hypothetical protein		20		MAL8P1.133	glycosyltransferase family 28 C-terminal domain	20		1, P		BF295946(e)	BB974432 (b)
3	tag 124	CATGCACACACAAAG	1	1	2	PB001157.02.0	SIS50	conserved hypothetical protein		23		MAL8P1.67	Protein of unknown function DUF652, Nucleotide binding protein, PINc	25		1			BB971782 (b)	b, e
3	tag 301	CATGTCTGGTCAAAT	0	2	2	PB001178.02.0	SIS51	conserved hypothetical protein		57		PFD0300w		60		1		BF299298 (e)	BB971405 (b)	b, e, h
3	tag 123	CATGCACAATGAATA	0	2	2	PB001253.00.0	SIS52	conserved hypothetical protein		33		PFD0360w	Zinc finger TFIIS-type 2	38		1			BB977603 (b)	b, e
3	tag 331	CATGTTAAAAATGGG	0	2	2	PB001305.00.0	SIS53	hypothetical protein		34		PF11_0168	alpha/beta-hydrolase,esterase/lipase/thioesterase active site, Putative serine esterase (DUF676)	345		1, P			BB971984 (b)	b
3	tag 70	CATGAGAAATATTGA	1	1	2	PB001374.02.0		malaria antigen, putative		115		MAL13P1.304	malaria antigen	210	d	1, P				e	BG603470(d)
3	tag 31	CATGAACCTATGTTA	0	2	2	PB001507.02.0	SIS54	conserved hypothetical protein		17		PFB0620w	Protein of unknown function DUF842	17.8		0			BB975977 (b)	b
3	tag 312	CATGTGATATTGGAT	0	2	2	PB001517.02.0		conserved hypothetical protein	1TM, 1SP, TSP1 vWA	52		PFF0800w	vWFA, TSP1	160	d	ND				g	BG603342(d)
3	tag 43	CATGAAGGTTTGCAT	1	1	2	PB100341.00.0	SIS55	hypothetical protein		8		—				NA		BF299322 (e)	BB979730 (b)	b, e
3	tag 93	CATGATCGAAATTAG	1	1	2	PB101083.00.0		hypothetical protein		6		—			d	NA			BB971741 (b)	b, g	BG602133(d)
3	tag 61	CATGACAACTTGGTA	2	0	2	PB101148.00.0	SIS56	hypothetical protein		8		—				NA			BB970979 (b)	b, e
3	tag 114	CATGCAAATGGCTAT	2	0	2	PB101408.00.0	SIS57	hypothetical protein		25		PFE1260c	TM	55		1			BB971736 (b)	b, e, h
3	tag 56	CATGAATTAATAAAT	2	0	2	PB101596.00.0	SIS58	hypothetical protein		19		—				NA
3	tag 342	CATGTTATACATTCA	0	2	2	PB102211.00.0	SIS59	hypothetical protein		5.5		—				NA				e, g
3	tag 318	CATGTGGAACAAATG	1	1	2	PB102277.00.0		hypothetical protein		30.1		—			d	NA					BG601725(d)
3	tag 71	CATGAGATGTGAACA	0	2	2	PB103980.00.0	SIS60	hypothetical protein	2 TM	6.8		—				NA
3	tag 271	CATGTACTTTTTTCC	0	2	2	PB105487.00.0		hypothetical protein	2 TM	132		—			d	NA					BG602507(d)
3	tag 35	CATGAAGAAATATAA	0	2	2	PB106484.00.0	SIS61	hypothetical protein		3.6		PF14_0449		17		1		BF297029 (e)		e
3	tag 208	CATGGATTATATGTA	0	2	2	PB108086.00.0	SIS62	hypothetical protein		34		—				NA
3	tag 151	CATGCGTGGAATGGA	0	2	2	PB000618.02.0	SIS63	arsenical pump-driving ATPase, putative		43		PFD0725c		43.3		0		BF299023(e)
3	tag 179	CATGGAAAAAGGACA	1	1	2	PB300567.00.0	SIS64	conserved hypothetical protein		18		PFL2420w		79		0
3	tag 85	CATGATAGTTTATCT	0	2	2	PB300953.00.0	SIS65	conserved hypothetical protein		22		MAL8P1.121	coatomer_Ebsubunit, TPR-like	31		0		BF298079 (e)	BB979820(b)	b, e
3	tag 33	CATGAACGAATTAGC	1	1	2	PB301273.00.0		conserved hypothetical protein		7		PFL1695c		8.9	d	1			BB975400(b)	b,e	BG602473(d)
4	tag 47	CATGAATAAAATGCT	0	2	2	PB000460.01.0	SIS66	conserved hypothetical protein	1SP	59.4		PFC0750w		112.4		1		BP114603 (e)
(a)	Matuschewski, K., Ross, J., Brown, S.M., Kaiser, K., Nussenzweig, V. and Kappe, S.H. (2002) Infectivity-associated changes in the transcriptional repertoire of the malaria parasite sporozoite stage. J Biol Chem 277:41948-41953.																																							(a)	Matuschewski, K., Ross, J., Brown, S.M., Kaiser, K., Nussenzweig, V. and Kappe, S.H. (2002) Infectivity-associated changes in the transcriptional repertoire of the malaria parasite sporozoite stage. J Biol Chem 277:41948-41953.
(b)	Ishino, T., Shigenobu, S., Chinzei, Y. and Yuda,M. (2006) Expressed genes in Plasmodium berghei ookinete. Unpulished EST Genbank.																																							(b)	Ishino, T., Shigenobu, S., Chinzei, Y. and Yuda,M. (2006) Expressed genes in Plasmodium berghei ookinete. Unpulished EST Genbank.
(c)	Abraham, E.G., Islam, S., Srinivasan, P., Ghosh, A.K., Valenzuela, J.G., Ribeiro, J.M.C., Kafatos, F.C., Dimopoulos, G. and Jacobs-Lorena, M. (2004) Analysis of the Plasmodium and Anopheles transcriptional repertoire during ookinete development and midgut invasion. J Biol Chem 279: 5573-5580.																																							(c)	Abraham, E.G., Islam, S., Srinivasan, P., Ghosh, A.K., Valenzuela, J.G., Ribeiro, J.M.C., Kafatos, F.C., Dimopoulos, G. and Jacobs-Lorena, M. (2004) Analysis of the Plasmodium and Anopheles transcriptional repertoire during ookinete development and midgut invasion. J Biol Chem 279: 5573-5580.
(d)	Kappe, S.H., Gardner, M.J., Brown, S.M., Ross, J., Matuschewski, K., Ribeiro, J.M., Adams, J.H., Quackenbush, J., Cho, J., Carucci, D.J., Hoffman, S.L. and Nussenzweig V. (2001) Exploring the transcriptome of the malaria sporozoite stage. Proc Natl Acad Sci U S A 98:9895-9900.																																							(d)	Kappe, S.H., Gardner, M.J., Brown, S.M., Ross, J., Matuschewski, K., Ribeiro, J.M., Adams, J.H., Quackenbush, J., Cho, J., Carucci, D.J., Hoffman, S.L. and Nussenzweig V. (2001) Exploring the transcriptome of the malaria sporozoite stage. Proc Natl Acad Sci U S A 98:9895-9900.
(e)	Carlton, J.M. and Dame, J.B. (2000) The Plasmodium vivax and P. berghei gene sequence tag projects, Parasitol. Today 16: 409 and Carlton, J.M., Daly, T.M., Long, C.A., Bergman, L.W., Vaidya, A.B., Fraser, C.M. and Carucci, D.J. (2001) Plasmodium yoelii EST project at TIGR. Genbank Unpublished EST.																																							(e)	Carlton, J.M. and Dame, J.B. (2000) The Plasmodium vivax and P. berghei gene sequence tag projects, Parasitol. Today 16: 409.
(f)	Shibui, A., Ohmori, Y., Suzuki, Y., Sasaki, M., Nogami, S., Sugano, S. and Watanabe, J. (2001) Effects of DNA vaccine in murine malaria using a full-length cDNA library. Res Commun Mol Pathol Pharmacol 109: 147-157.																																							(f)	Shibui, A., Ohmori, Y., Suzuki, Y., Sasaki, M., Nogami, S., Sugano, S. and Watanabe, J. (2001) Effects of DNA vaccine in murine malaria using a full-length cDNA library. Res Commun Mol Pathol Pharmacol 109: 147-157.
(g)	Wang, Q., Brown, S., Roos, D.S., Nussenzweig, V. and Bhanot P. (2004) Transcriptome of axenic liver stages of Plasmodium yoelii. Mol Biochem Parasitol 137: 161-168.																																							(g)	Wang, Q., Brown, S., Roos, D.S., Nussenzweig, V. and Bhanot P. (2004) Transcriptome of axenic liver stages of Plasmodium yoelii. Mol Biochem Parasitol 137: 161-168.
(h)	Sacci, J.B. Jr., Ribeiro, J.M.C., Huang, F., Alam, U., Russell, J.A., Blair, P.L., Witney, A., Carucci, D.J., Azad, A.F. and Aguiar, J.C. (2005) Transcriptional analysis of in vivo Plasmodium yoelii liver stage gene expression. Mol Biochem Parasitol 142: 177-183.																																							(h)	Sacci, J.B. Jr., Ribeiro, J.M.C., Huang, F., Alam, U., Russell, J.A., Blair, P.L., Witney, A., Carucci, D.J., Azad, A.F. and Aguiar, J.C. (2005) Transcriptional analysis of in vivo Plasmodium yoelii liver stage gene expression. Mol Biochem Parasitol 142: 177-183.
	SIS: Sporozoite expressed gene Identified by SAGE, this work.																																							(i)	Carlton, J.M., Daly, T.M., Long, C.A., Bergman, L.W., Vaidya, A.B., Fraser, C.M. and Carucci, D.J. (2001) Plasmodium yoelii EST project at TIGR. Genbank Unpublished EST.
[truncated: 40 more columns]
