# Supplementary material for: Serial Analysis of Gene Expression in Plasmodium berghei salivary gland sporozoites
Source: BMC Genomics. 2007 Dec 19;8:466. doi: 10.1186/1471-2164-8-466 (PMC2263065; doi:10.1186/1471-2164-8-466)
Supplement: Additional file 4 — Primers used for annotation and qPCR. Sheet1: List of primers used for annotation and results of RT-PCR analysis. Some PCR fragments have been sequenced and their sequences submitted to EMBL database (accession numbers are indicated in columns L and M). Column "E" refers to the gel in Additional file 3. [file 1471-2164-8-466-S4.xls]

## Sheet: primers annotation
Gene id	Detection	Novel in rodent plasmodium	Amp. Product (fig.S1)	Gel fig.S1	Forward primer	genomic contig	position on contig	Reverse primer	genomic contig	position on contig	PCR fragment EMBL accession nb	gene reannotation EMBL accession nb
PB000400.01.0*	RT-PCR, seq	yes	SIS1	G13	GATGCAATTGAAACTTCTTCATTATTT	PB_RP1321	479-505	TGAGCAAGATGATTCATGTAAAAA	PB_RP0458	9099-9122	AM747033	BN001122
PB000757.02.0	RT-PCR	yes	SIS2	G12	AGCTTGTTCCAATTGTTGAACC	PB_RP2626	2313-2334	TGCATCTTCTTCTGATTGACCA	PB_RP2626	2608-2587
PB000411.03.0*	RT-PCR, seq	yes	SIS3	G4	CATGCGAAATGGAAAATGAAA	5273	18040-18020	TGTCTCATTGTTGTCAGCGATA	Contig5273	16851-16872	AM747028	BN001123
PB000787.03.0	RT-PCR	yes	SIS4	G4	ATATACGCGCCTGGAACTG	PB_RP3677	863-845	TCTCCATGCACAGCTTTATCAC	PB_RP3677	703-724
PB105090.00.0	RT-PCR	yes	SIS5	G6	CAAAATGCCGTGTCTTAAAAGCG	4733	214-236	AATGTGTGAATCATGCTACAATTTAC	4733	791-766
PB107843.00.0*	RT-PCR, seq	yes	SIS6	G4	TTAGCCTGTTAATAAAACCTGTCT	PB_RP1841	646-669	AGTTCCATTTAAACGTTCCATGCT	PB_RP3471	425-402	AM747030	BN001128
PB000632.00.0	RT-PCR	yes	SIS7	G2	AATAGAAGATTGCTTAATCAGTGCT	PB_PH2484	575-599	CTTGTATAATGAGGATATACATGG	PB_PH4200	224-201
PB000175.03.0*	RT-PCR	yes	SIS8	G5	CATGTTGGATTAGGGATAGATTAACA	PB_RP3133	6394-6419	GGAGATGGTTCCATATGCTGA	PB_RP3133	6682-6662
PB000468.02.0	RT-PCR	yes	SIS9	G2	TGTAAATGCAATGCCTGTGG	PB_RP2427	1853-1872	CCGGGTTGTAGTATCCCATTT	PB_RP2427	2091-2071
PB000674.01.0	RT-PCR	yes	SIS10	G1	ATGAAGGATGGGCATGGGTTG	PB_RP2915	10280-10270	AATTCATAGTTGCCCAGTCATGA	PB_RP2915	9751-9773
PB000911.00.0*	RT-PCR, seq	yes	SIS11	G6	TCCGCACTTATATACGCAAGCAT	PB_RP0769	2709-2687	ACACATATATGCATATACACCTAC	PB_RP0769	1229-1252	AM747036	BN001125
PB001101.02.0	RT-PCR	yes	SIS12	G1	CTACCCTAATGCAAAGCATGCAA	PB_RP2760	2283-2305	CTATAAAATCCACTATGTCTAAATTGCT	PB_RP2760	3246-3219
PB001143.02.0	RT-PCR	yes	SIS13	G4	GGTATTAGCAGAGATGGAAGACA	PB_RP2774	2916-2938	AGCACATTCATTGCATGCATATAC	PB_RP2774	4063-4040
PB001432.02.0	RT-PCR	yes	SIS14	G4	TTAGGATATGGCGCATGTGAATA	PB_RP2886	3311-3289	GCACACATATTTATCAGTGCATGT	PB_RP2886	1929-1952
PB001575.02.0	RT-PCR, seq	yes	SIS15	G4	GCTTGCTATTGTTAAAGCGTGCT	PB_RP2927	1842-1820	GGGTATATCCGCTCAAGCCATC	PB_RP2927	793-814	AM747029	BN001126
PB106033.00.0	RT-PCR	yes	SIS16	G1	GAGCCCAACTGCAATACTCC	PB_RP2736	811-830	CCAACATCGTCAATTGCTGT	PB_RP2736	1103-1094
PB107193.00.0*	RT-PCR	yes	SIS17-1	G11	GTTATCTAGACGGGATATTTGACA	PB_RP3139	333-356	CACACACACACATATGTATGCATG	PB_RP3969	582-559
PB107193.00.0*	RT-PCR	yes	SIS17-2	G12	GGATTATTCGATGCCTTTATCGGTT	PB_RP3139	1345-1369	CACACACACACATATGTATGCATG	PB_RP3969	582-559
PB107193.00.0*	RT-PCR	yes	SIS17-3	G2	GTTATCTAGACGGGATATTTGACA	PB_RP3139	333-356	AACCGATAAAGGCATCGAATAATCC	PB_RP3139	1369-1345
PY01277**	RT-PCR	yes	SIS18	G1	TGGGAAATAAAAATTGTGAAGAAAC	PB_RP2314	4909-4903	TGTTCCATCCGGCAAGTATT	PB_RP2314	exon join 5263-5255;5076-5064
PB000006.00.0	RT-PCR	yes	SIS19	G1	CGCAAAAAGCTGGAAATCA	PB_RP0008	2086-2104	TGGGAATGGGTTTTTGGATA	PB_RP0008	2308-2289
PB000064.03.0	RT-PCR	yes	SIS20	G1	GGTGATATGTTTGATGCATCTATTGG	PB_RP3056	1843-1900	CAGCTAGCTTTTCGTCATTACATG	PB_RP3056	2530-2507
PB000094.03.0	RT-PCR	yes	SIS21-1	G7	GTGAAAACACATACAATTAACCATG	PB_RP3079	1248-1224	CTACAATCTTCATCGTGTTCTTG	PB_RP3079	1022-1044
PB000094.03.0	RT-PCR	yes	SIS21-2	G7	GTGAAAACACATACAATTAACCATG	PB_RP3079	1248-1224	CTAAGCCAAATCCAACATGAATC	PB_RP3079	609-631
PB000120.01.0	RT-PCR	yes	SIS22-1	G7	GACGATCCACCATTGGAGTAG	PB_RP1099	3480-3460	GTTCCCTATATGCGAATTCATG	PB_RP1099	2855-2876
PB000120.01.0	RT-PCR	yes	SIS22-2	G7	CCATCTTATGCTAATAAAGGAG	PB_RP1099	3016-2995	GTTCCCTATATGCGAATTCATG	PB_RP1099	2855-2876
PB000120.01.0	RT-PCR	yes	SIS22-3	G7	GATGGACCAAATAAGCATTC	PB_RP1099	4666-4647	CCAATATTTATCCGGATCG	PB_RP1099	4355-4373
PB000133.00.0	RT-PCR	yes	SIS23	G14	GATGAAACAAAAATCTATATGCAAGC	PB_RP0119	933-908	CGATAATTCGACAACTTGAATGC	PB_RP0119	678-700
PB000171.01.0	RT-PCR	yes	SIS24	G7	GGAAGGAAGTAATATGATGCTG	PB_RP1142	1190-1211	GTTAAGTTGCTTTTGTTTGGATC	PB_RP1142	1540-1518
PB000178.02.0	RT-PCR	yes	SIS25	G7	CCTGAAACAGCAATAGTATCAG	PB_RP2163	2849-2870	CTAGTTGAGTCAGTTGGAATTG	PB_RP2163	3507-3456
PB000207.01.0	RT-PCR	yes	SIS26-1	G13	CTG TGT ACA GTA AAG GAG GTT	PB_RP1171	5096-5076	CCATCTGTTCTTCCTCCTTC	PB_RP1171	4799-4818
PB000207.01.0	RT-PCR	yes	SIS26-2	G9	GAAGATCTTGATTCGTGGAATAG	PB_RP1171	3039-3017	CATGTGGCATGTTACTAAAAAG	PB_RP1171	2653-2674
PB000297.01.0	RT-PCR	yes	SIS27-1	G9	GCATATGAAGGGAAAAGCATATG	PB_RP1245	729-751	GCTGTTGTTTTTAACTTCCCATG	PB_RP1245	1518-1496
PB000297.01.0	RT-PCR	yes	SIS27-2	G9	GCATATGAAGGGAAAAGCATATG	PB_RP1245	729-751	CTGAATTGCATTTGCATTGGC	PB_RP1245	1180-1160
PB000352.00.0	RT-PCR	yes	SIS28	G9	CTTCTTATGCATGTTTAGTACTGC	PB_RP0298	4866-4889	GAGCAAATTAAAGAATATGCATGTG	PB_RP0298	5137-5113
PB000396.01.0	RT-PCR	yes	SIS29	G9	GAAAACCAATTGATGATTGTTTAAAG	PB_RP1320	5742-5767	GTGTTGTTCATGCAAAATACGAG	PB_RP1320	6072-6050
PB000412.02.0	RT-PCR	yes	SIS30-1	G9	GATGGGCCATAGTCGAATTAC	PB_RP2385	480-500	CTTGGCATATGTGTGCAAAAG	PB_RP2385	739-719
PB000412.02.0	RT-PCR	yes	SIS30-2	G10	CACCATCTTTCTCTTTCTGC	PB_RP2385	1967-1986	GTTTATCCTGGACATGCTC	PB_RP2385	2342-2324
PB000450.03.0	RT-PCR	yes	SIS31	G1	ATAAACCAAACAGAACCGCATT	PB_RP3370	14146-14167	TTTCAGACAACGATTTATCACCA	PB_RP3370	14398-14376
PB000591.00.0	RT-PCR	yes	SIS32-1	G10	CATGTCTTATGTGTGGAGATC	PB_RP0515	328-348	GTCCTCCTGATAAATTATGGG	PB_RP0515	549-29
PB000591.00.0	RT-PCR	yes	SIS32-2	G10	GTTGAAGAAGATACTTATTTATTTAGTGATAG	PB_RP0515	30-61	GATCTCCACACATAAGACATG	PB_RP0515	348-328
PB000599.03.0	RT-PCR	yes	SIS33	G13	CCGTCATATTCATCTGGAAATG	PB_RP3491	928-949	CATGGTCCTTCTCCCTGATG	PB_RP3491	1160-1141
PB000610.02.0	RT-PCR	yes	SIS34-1	G10	GAGCAAACAACACATAACAAAG	PB_RP2550	1888-1867	CTGTAGTTAACTACTATATCATG	PB_RP2550	753-775
PB000610.02.0	RT-PCR	yes	SIS34-2	G10	CATGATATAGTAGTTAACTACAG	PB_RP2550	775-753	CTTCTAGAAATAAATAGTTGTG	PB_RP2550	523-544
PB000624.01.0	RT-PCR	yes	SIS35	G13	ATATGGGCAAGTTGTTGTAGGG	PB_RP1500	1733-1712	GGTCCTAACATTTCCTCTTCCA	PB_RP1500	1462-1483
PB000650.00.0	RT-PCR	yes	SIS36	G8	GCATAAACCTGTTAGGAGGACTG	PB_RP0567	1517-1495	GAGCCATGGCTGATAGGATGAG	PB_RP0567	994-969 joined with 1098-1113
PB000675.02.0	RT-PCR	yes	SIS37	G4	CAAGAGCTGTTGAATGGAGAAA	PB_RP2597	1357-1378	GGGAGCATGCTGCTAATGTT	PB_RP2597	1500-1481
PB000709.00.0	RT-PCR	yes	SIS38-1	G11	CAGTAGACAAAAATGCCGAC	PB_RP0618	4053-4034	CTTGATAATCACCTTCTACC	PB_RP0618	3760-3779
PB000709.00.0	RT-PCR	yes	SIS38-2	G11	CAGTAGACAAAAATGCCGAC	PB_RP0618	4053-4034	CACAAGGTATAAGGCATGAG	PB_RP0618	3340-3359
PB000807.01.0	RT-PCR	yes	SIS39	G8	CATAGCATGATATATGAAGTG	PB_RP1665	73-93	CTGATTCTTTATTTTCCAGTGG	PB_RP1665	229-208
PB000837.02.0	RT-PCR	yes	SIS40	G11	CACCAGATGGATTAACAAATG	PB_RP2663	7974-7954	CCAATACTCTATTGGCATTC	PB_RP2663	7607-7626
PB000857.01.0	RT-PCR	yes	SIS41	G11	GAGACATTTGACAGGAGAATTTG	PB_RP1712	7152-7130	CCAACCAAAACCATAGGAATAG	PB_RP1712	6720-6741
PB000874.02.0	RT-PCR	yes	SIS42	G13	TGTGGTAGATGCAAATGGAAAG	PB_RP2675	2201-2180	AGTGCGCAATCAATGTACTCAT	PB_RP2675	1907-1928
PB000903.01.0	RT-PCR	yes	SIS43	G11	GCAGAAGGATTAACTTATGAGG	PB_RP1756	1328-1349	CAACCGACTCATGCATAACATC	PB_RP1756	1708-1687
PB000904.01.0	RT-PCR	yes	SIS44	G8	CATGCCTTCTTAAAGCACTTG	PB_RP1756	2899-2879	CACATGTACTTATGTCCGAAG	PB_RP1756	exon join: 2441-2456/2583-2587
PB000927.03.0	RT-PCR	yes	SIS45	G11	CAGAGGCTTATGAAGTATTGTC	PB_RP3810	210-231	GTAAAACACGAACCTCCATCC	PB_RP3810	850-830
PB000941.01.0	RT-PCR	yes	SIS46	G13	CCTTATTGCCACATGTACCCAC	PB_RP1786	5092-5113	GTATTCCTTAAATCCATGGATGTG	PB_RP1786	5455-5432
PB001080.02.0	RT-PCR	yes	SIS47	G4	GAATGGGGAGAATGGTCTCA	PB_RP2753	5437-5418	GAACATTGCATGGTCTCGATT	PB_RP2753	5302-5322
PB001120.00.0	RT-PCR	yes	SIS48	G8	CACATGAACAAACAAGCTATATTG	B_RP0876	1998-1975	CTTTTCTATATATTTCCTCACTTG	B_RP0876	1662-1685
PB001130.00.0	RT-PCR	yes	SIS49	G8	CAAAGCCTTCACAAACATAATAG	PB_RP0881	5033-5011	GTTATGTCGACATAGAAAATTTGC	PB_RP0881	4827-4850
PB001157.02.0	RT-PCR	yes	SIS50	G1	GGACAACGTTATTCCCTTGC	PB_RP2779	1238-1219	TTTATGGCTCGATCACAATCTTT	PB_RP2779	941-963
PB001178.02.0	RT-PCR	yes	SIS51	G3	TGGGCCAAGACACTTGTAGA	PB_RP2789	6635-6654	CAATTAGCGCTCCATTTGCT	PB_RP2789	6895-6876
PB001253.00.0	RT-PCR	yes	SIS52	G13	TTTAAGGAAGGGGAAAGTGGA	PB_RP0952	1772-1752	TGAAGGCCAACAAAACTTCA	PB_RP0952	1479-1498
PB001305.00.0	RT-PCR	yes	SIS53	G10	ATACAAACCGTGCGACGATA	PB_RP0997	459-440	TCGGTTCACTCTTTGCTCCT	PB_RP0997	180-199
PB001507.02.0	RT-PCR	yes	SIS54	G6	GCACAGAAAGTTTGCCATTTC	PB_RP2896	5300-5280	CTACGCATCCTTCCATTTCC	PB_RP2896	4940-4959
PB100341.00.0	RT-PCR	yes	SIS55	G2	CCACAAACAAAACACGGCTA	PB_RP0158	1196-1177	CTCTCCCCGTTCAAATACACA	PB_RP0158	358-378
PB101148.00.0	RT-PCR	yes	SIS56	G3	TGACAACTTGGTAGATTGTGATGA	PB_RP0554	727-704	GCTTTGTCAATTTTATCCTTTTCTTT	PB_RP0554	578-603
PB101408.00.0	RT-PCR	yes	SIS57	G3	CACGCAGCGAAAATGTTATG	PB_RP0677	582-601	TTTTGTCGAAGCAATAAAGAAAT	PB_RP0677	983-961
PB101596.00.0	RT-PCR	yes	SIS58	G3	CACATTCCCCAACCCTTATC	PB_RP0764	219-238	GAATTTGCGGATTCAAATAAATG	PB_RP0764	521-499
PB102211.00.0	RT-PCR	yes	SIS59	G3	GAACAACAAAATATGCGTCGAT	PB_RP0982	1247-1268	TTTTGTGCAGAGAAATAAGAAAGAGT	PB_RP0982	1561-1536
PB103980.00.0	RT-PCR	yes	SIS60	G5	CCGACCATATAATAGCACTTTCG	PB_RP1847	1690-1712	CCATATCATCACAATCCATCTAGTTC	PB_RP1847	1851-1826
PB106484.00.0	RT-PCR	yes	SIS61	G5	GCAGACACAAATGCTCAAATG	BF297029	289-309	TCATACCATTCCTTGCCAGA	PB_RP2862	178-159
PB108086.00.0	RT-PCR	yes	SIS62	G5	CAATAGCAACAGAATATGAATCAGAAA	PB_RP3589	604-630	TCAACCCTGTGGATTCAGTAGA	PB_RP3589	1005-984
PB000618.02.0	RT-PCR	yes	SIS63-1	G6	CATTTGTATGTGTATGTATCCCAGA	PB_RP2559	3818-3794	ATTCCACGCATGTCTGCGCA	PB_RP2559	2937-2956
PB000618.02.0	RT-PCR	yes	SIS63-2	G6	ACATAGATACATACATATTCTGGAATAC	PB_RP2559	3217-3190	ATTCCACGCATGTCTGCGCA	PB_RP2559	2937-2956
PB300566.00.0	RT-PCR	yes	SIS64	G6	TTGATGAAGAAGAACGACGGTAT	PB_PH2255	1427-1405	CCTAAGCTCGCTCTTGTCCTT	PB_PH2255	416-436
PB300953.00.0	RT-PCR	yes	SIS65	G6	TGCTTTGATTTATTTGAGGATGG	5073	1019-1041	AATCATCTGCTTCATCTAATTCACATA	5073	1439-1413
PB000460.01.0	RT-PCR	yes	SIS66	G5	TCTTCTACACCCAATCTAGGTTCA	PB_RP1358	2598-2575	CGAATGGATCAACGGAATTAAA	PB_RP1358	2166-2187
PB000892.00.0	RT-PCR, seq			NS	GATGAGGAAGGCATTATATTCTTTG	PB_RP0754	8248-8272	CCCTCACTCTTCTACACACATCA	PB_RP0754	7312-7334	AM747035
PB000780.01.0*	RT-PCR			NS	TGTATGTTGTGTAATTGCAAGCTGT	PB_RP1640	1702-1678	CACCATGCAAATGTGCATATACATA	BB980596	242-217		BN001124
PB108190.00.0*	RT-PCR, seq			NS	CAATTGTCCATTTCCCTCAATCCA	PB_RP2461	5162-5185	TTTGTCAATTCACAGTCTTTCCA	PB_RP3639	422-444	AM747037	BN001129
PB104912.00.0*	RT-PCR, seq			NS	GAGATCCTGTTACTCTCATAAAGGA	PB_RP2313	2209-2185	GCAGCCTCATGAAAGAAATGCTG	PB_RP2313	1568-1590	AM747031	BN001127
PB000317.00.0*	RT-PCR, seq			NS	GCAAAGCGAATAAGGCATAAGA	PB_RP0278	608-587	TGCAATTAAGCTGCTGGAAA	PB_RP1108	1207-1226	AM747032	BN001121
PB000264.00.0*	RT-PCR			NS	CGTACAATAATGTGCCCCTATTC	PB_RP0227	1050-1028	CTATTTGTGTATCATGCAAAATGTGTG	PB_PH3972	69-43		BN001120
PB402615.00.0*	RT-PCR			NS	TCCATTTACAATGACCAATCAAGTG	PB_PH2428	747-771	TTAAGTCGCCTAAATGTTAACATGT	PB_PH2428	1791-1762		BN001130
PB000876.00.0	RT-PCR, seq			NS	TGTGCAGGATGTGGTGATAAGG	PB_RP0740	13647-13626	TTTTCTGACTGGCTCGCCAACA	PB_RP0740	12440-12461	AM747034
PB000553.03.0	RT-PCR			NS	CGAACCCAGGAATTAGAGTTATGTC	PB_RP3451	2239-2215	ACTTCATTGATACATGCATATTCGA	PB_RP3451	1325-1349
NS: not shown
* manual annotation
**P.yoelii gene for which no P. berghei gene is as yet annotated

## Sheet: primers QPCR
primers used for QPCR	known as/fonction	Forward/Reverse	sequence
PB001026.00.0	CS	forward	CTCTACTTCCAGGATATGGACAAAAT
		reverse	CATCGGCAAGTAATCTGTTGACTG
PB001074.01.0	HSP70	forward	TGCAGCAGATAATCAAACTC
		reverse	ACTTCAATTTGTGGAACACC
PB000798.02.0	MAEBL	forward	GACGAACTCTGGATCACTAGGAA
		reverse	CCGTAATCTGGGCAACTACCT
PB000892.00.0	Pbs36	forward	GCCTAATGCAAAATATTATCCCGATTTAG
		reverse	GCTAGTCCTTTGTTCCCATTATATG
PB000891.00.0	Pbs36p	forward	CTAATACGACCTTAGGACACTTTGAA
		reverse	GATGTTCCATTTGGGTTTACATGATC
PB000252.01.0	SPECT2	forward	ATCGGGGAAAGGAGTTTCAGCT
		reverse	GATCTATTAACTGCACCATGGAAATC
PB000374.03.0	TRAP	forward	GACCTTCATATATTATTGGATGGCTCA
		reverse	CGAGGCTTTACTAGTCGATCCA
PB000892.03.0	UIS3	forward	AGTTGCAATTGCTTTGTTATCATCAGGA
		reverse	GTTCTTTATATTTTGTACTAGTGCTTGGC
PB100551.00.0	UIS4	forward	CCAAACCAAGCGATCATACATACAG
		reverse	CTTCACCCACTAAATCGCTTAATTC
PB107461.00.0	UIS7	forward	TTGTGCTACTGTTCAGGGAAATAAG
		reverse	GTACCTATATCATCCTCATCCTCAT
PB402615.00.0		forward	CCAGTGTGTATTTTAATGTATATTTTTCCAGT
		reverse	GCTTTGAAATAGCCAATGAAATAGGTG
PB001063.00.0	S23/Pb-reticulocyte binding protein	forward	CCTGTCAAAGGGGATGGATATATATG
		reverse	GCTTAAAGACACTTCATCAAAGCATTTTG
PB000317.00.0		forward	GAGTGATCCAAATGGTGAGGA
		reverse	GCAAAGCGAATAAGGCATAAGA
PB000400.01.0	SIS1	forward	GCTGATGGATCAGATGTTTTAATG
		reverse	GATGCAATTGAAACTTCTTCATTATTT
PB000757.02.0	SIS2/ aldolase	forward	CCCATGCACTGATGATGAAA
		reverse	TCCCCACGATACTTCTTGGA
PB108190.00.0	UIS1	forward	TGTGGAGTAACAGCATTGTAATCA
		reverse	TTTGTCAATTCACAGTCTTTCCA
PB000787.03.0	SIS4/ arginase	forward	ATATACGCGCCTGGAACTG
		reverse	TCTCCATGCACAGCTTTATCAC
PB001432.02.0	rhomboid	forward	TCTCCACCCTTTTCATGGTT
		reverse	ATGGCCTTCCTTCATCATTT
PB000675.02.0	SIS37/ sec14-like cytosolic factor	forward	CAAGAGCTGTTGAATGGAGAAA
		reverse	GGGAGCATGCTGCTAATGTT
PB000468.02.0	SIS9/ eukaryotic translation initiation factor 5	forward	TGTAAATGCAATGCCTGTGG
		reverse	CCGGGTTGTAGTATCCCATTT
PB001080.02.0	SIS7	forward	GAATGGGGAGAATGGTCTCA
		reverse	GAACATTGCATGGTCTCGATT
